# Supplementary material for: Reactive nitrogen restructures and weakens microbial controls of soil N2O emissions
Source: Commun Biol. 2022 Mar 28;5:273. doi: 10.1038/s42003-022-03211-4 (PMC8960841; doi:10.1038/s42003-022-03211-4)
Supplement: Supplementary file 4 — Supplementary Data 1–3 [file 42003_2022_3211_MOESM4_ESM.xlsx]

## Sheet: Supplementary Data Table 7
Sample_ID	Field Trial Series	Fertilization (u=unfertilized/h=fertilized)	Field Site	pH (H2O)	P (Ammonium-Lactate extracted, mg/100g soil dw)	K (Ammonium-Lactate extracted, mg/100g soil dw)	Mg (Ammonium-Lactate extracted, mg/100g soil dw)	Ca (Ammonium-Lactate extracted, mg/100g soil dw)	Al (Ammonium-Lactate extracted, mg/100g soil dw)	Fe (Ammonium-Lactate extracted, mg/100g soil dw)	Cu (HCl extracted, mg/100g soil dw)	Humus (%)	Clay (%)	Silt (%)	Sand (%)	Soil dry weight (g/Kg)	Total Carbon (%)	Total Organic Carbon (g/Kg soil dw)	Total N (%)	C/N ratio	NH4-N (mg/Kg soil DW)	NO3-N (mg/Kg soil dw)	Potential N2O (ug N2O-N g soil-1 min -1)	Potential denitrification (ug N2O-N g soil-1 min -1)	N2O/(N2O + N2)	16S abundance (copies g-1 soil DW)	nosZI abundance (copies g-1 soil DW)	nosZII abundance (copies g-1 soil DW)	nirS abundance (copies g-1 soil DW)	nirK abundance (copies g-1 soil DW)
1U0a	RAM56	u	Ultuna	6.6	21.4	21.8	16.7	231	27	45	30.9078	1.38909	33	44.5	21.1109	840.459	12.0173	10.9586	1.23898	9.69935	NA	NA	0.00259303	0.00662	0.391697	3.53477e+09	1.87774e+07	3.7777e+06	1.76035e+08	3.04475e+07
1U0b	RAM56	u	Ultuna	6.4	21.4	22.8	16.7	204	27	43	28.8189	1.31378	34	40	24.6862	837.209	10.4679	9.95087	1.06498	9.82922	NA	NA	0.00304204	0.00959053	0.317192	2.87662e+09	1.65779e+07	2.90051e+06	2.50435e+08	3.11715e+07
1U0c	RAM56	u	Ultuna	6.5	21.9	23.4	17.9	236	27	38	29.0901	0.965301	33	39	27.0347	839.309	11.4458	10.6219	1.1388	10.0507	NA	NA	0.00266313	0.00709362	0.375427	4.12144e+09	2.92701e+07	4.69831e+06	2.83805e+08	3.50683e+07
1U0d	RAM56	u	Ultuna	6.5	27	23.8	18.8	246	31	69	30.6922	0.86573	34.4	38.1	26.6343	844.004	11.3211	NA	1.10927	10.2059	NA	NA	0.003083	0.00847003	0.36399	3.97115e+09	2.55864e+07	6.82856e+06	2.37262e+08	4.14704e+07
1U80a	RAM56	h	Ultuna	6.9	24.2	18.7	11.2	324	27	46	34.1674	1.62471	35	38.5	24.8753	831.077	14.8334	13.5903	1.41193	10.5058	NA	NA	0.0101778	0.0184184	0.552587	5.85385e+09	3.08415e+07	7.10523e+06	4.6526e+08	4.00797e+07
1U80b	RAM56	h	Ultuna	6.9	17.9	18.3	10	291	24	33	30.0216	1.13308	33	41	24.8669	827.66	13.867	13.5965	1.33283	10.4041	NA	NA	0.00808134	0.0252288	0.320322	6.01093e+09	3.57917e+07	7.17888e+06	3.83612e+08	5.94943e+07
1U80c	RAM56	h	Ultuna	6.9	16.6	18.2	10.6	308	25	35	30.4205	1.31622	38.2	37.8	22.6838	835.437	13.7423	13.3976	1.278	10.753	NA	NA	0.00733236	0.013734	0.533883	5.12706e+09	3.8421e+07	6.31207e+06	4.35501e+08	4.24621e+07
1U80d	RAM56	h	Ultuna	6.9	19	17.5	10.7	307	24	42	29.4861	0.429047	38	38.5	23.071	827.891	14.7711	14.146	1.38134	10.6933	NA	NA	0.0020896	0.0113839	0.183557	3.3225e+09	2.30465e+07	2.7707e+06	2.24043e+08	5.44539e+07
2R0a	R3-0020	u	Robacksdalen	6.3	12.3	8.4	7.4	104	37	116	10.8013	1.98507	1	72	26.0149	740.678	17.0935	10.0379	1.23436	13.8481	2.75163	0.324809	0.00245298	0.0104158	0.235505	3.90592e+09	1.07096e+07	418253	1.21126e+08	2.77085e+07
2R0b	R3-0020	u	Robacksdalen	6.2	21.4	12.6	4.1	123	88	116	14.6335	3.81311	2	78.5	15.6869	720.93	28.0016	18.4692	2.07506	13.4944	3.58341	1.00092	0.00610185	0.0157404	0.387655	4.79427e+09	3.07919e+07	5.41333e+06	2.39404e+08	6.15655e+07
2R0c	R3-0020	u	Robacksdalen	5.8	10.1	11.8	3.4	82	80	100	12.9136	2.91304	1	77.5	19.587	729.016	25.1308	14.7383	1.61731	15.5387	3.2607	0.212655	0.00487164	0.00941771	0.517285	5.03662e+09	1.89153e+07	1.6684e+06	1.40762e+08	3.27986e+07
2R0d	R3-0020	u	Robacksdalen	5.8	7	12	3.7	69	67	76	11.7903	3.403	7	70.5	19.097	729.988	23.9203	19.0916	1.49698	15.979	3.44838	0.347812	0.00822435	0.0115136	0.714314	3.16835e+09	3.13008e+06	385250	2.67199e+07	NA
2R120a	R3-0020	h	Robacksdalen	6.3	14.2	8.8	7.3	116	34	148	11.0327	2.38088	1	78	19.6191	728.766	19.8947	13.9326	1.43562	13.858	3.59891	0.427805	0.00694862	0.0086946	0.799189	5.6834e+09	2.42172e+07	7.84318e+06	2.8848e+08	5.10385e+07
2R120b	R3-0020	h	Robacksdalen	6.1	21.3	10.7	5.2	126	94	108	14.2564	4.58756	1	72	23.4124	695.187	32.9464	22.6054	2.35524	13.9886	4.6808	0.528888	0.0215517	0.0272273	0.791548	6.47218e+09	2.87308e+07	1.58401e+07	9.99029e+07	8.71808e+07
2R120c	R3-0020	h	Robacksdalen	5.9	10.7	10.6	4.4	96	84	87	15.3522	3.99713	1	64.5	31.5029	694.374	28.6876	17.3927	1.90716	15.042	4.31474	0.108296	0.0202294	0.0263289	0.768335	5.72618e+09	2.23177e+07	5.5574e+06	5.84657e+07	3.87356e+07
2R120d	R3-0020	h	Robacksdalen	5.9	10.3	10.5	3.1	83	85	92	14.0348	3.78764	1	69.5	26.7124	698.026	26.81	15.1294	1.81218	14.7944	4.00823	0.279447	0.00736087	0.00960359	0.76647	4.86348e+09	1.88538e+07	5.04627e+06	1.15185e+08	1.4285e+08
2S0a	R3-0020	u	Saby1	5.9	5.4	26.4	20	182	41	77	23.2146	3.11364	33	57	6.88636	770.318	20.7973	15.8267	1.88087	11.0573	3.21872	2.22159	0.00710603	0.0106064	0.669978	5.20714e+09	3.56674e+07	1.02761e+07	4.11088e+08	6.74002e+07
2S0b	R3-0020	u	Saby1	5.8	5.1	25.1	20	173	46	77	23.3855	3.59105	32	52	12.4089	775.378	24.2089	20.8619	2.07669	11.6575	3.04399	4.19223	0.00871208	0.0101445	0.858794	5.91595e+09	1.55207e+07	5.34393e+06	3.12436e+08	6.75795e+07
2S0c	R3-0020	u	Saby1	5.9	5.2	26.5	24	197	43	80	24.0208	3.57244	30	54.5	11.9276	768.195	22.3966	19.2278	2.00017	11.1973	3.71892	2.88353	0.0108255	0.0130622	0.828763	5.9869e+09	2.31954e+07	8.33608e+06	4.47777e+08	5.67763e+07
2S0d	R3-0020	u	Saby1	6.1	4.6	22	39.4	248	34	82	25.2587	4.09929	30.4	47.1	18.4007	760.251	25.0101	22.4507	2.32536	10.7554	4.50349	3.38811	0.00713903	0.0107834	0.662037	4.87732e+09	3.19569e+07	7.62756e+06	5.54672e+08	6.219e+07
2S120a	R3-0020	h	Saby1	5.7	4.2	24.6	19.7	175	45	72	25.3699	3.47818	33	53	10.5218	768.686	22.0966	18.386	1.97776	11.1726	3.10209	2.55827	0.0093703	0.01043	0.8984	5.68648e+09	2.74759e+07	823643	2.73315e+08	6.25058e+07
2S120b	R3-0020	h	Saby1	5.7	7.1	35.2	17.6	169	48	74	22.9354	3.75112	30.4	53.6	12.2489	765.571	24.1631	21.2599	2.12276	11.3828	3.13721	6.02125	0.014046	0.0143123	0.981397	5.83147e+09	2.54098e+07	2.63138e+06	2.95408e+08	8.14464e+07
2S120c	R3-0020	h	Saby1	5.7	4.6	26.3	23	192	48	75	24.4203	4.11079	30.4	56.1	9.38921	763.551	25.5902	22.0091	2.24175	11.4153	3.38309	11.1012	0.0115151	0.0153798	0.748718	6.87169e+09	3.15158e+07	9.47615e+06	4.77887e+08	6.77313e+07
2S120d	R3-0020	h	Saby1	5.9	4.2	26.3	29.7	223	42	77	21.694	4.47482	34	51.5	10.0252	751.475	26.5341	24.0751	2.38269	11.1362	4.73929	7.17663	0.009816	0.01362	0.720705	5.82967e+09	2.14802e+07	7.44415e+06	4.63035e+08	8.09988e+07
2L0a	R3-0020	u	Lanna1	6.6	5.6	13.6	42.8	254	31	70	11.3149	2.8758	42.4	43.6	11.1242	785.022	18.1761	16.972	1.45457	12.4959	2.75063	0.889909	0.00942259	0.0239545	0.393354	6.35982e+09	6.50407e+07	7.40989e+06	8.07387e+08	7.15415e+07
2L0b	R3-0020	u	Lanna1	6.3	4.7	16.3	28.7	199	39	59	10.0219	2.20475	36	44	17.7952	800.824	14.6332	12.0865	1.12661	12.9887	2.07819	1.31848	0.00312987	0.010072	0.31075	5.31243e+09	3.62823e+07	3.98102e+06	4.02811e+08	5.93095e+07
2L0c	R3-0020	u	Lanna1	6.6	4.9	14.9	42.2	251	29	64	9.96299	2.38226	43	45.5	9.11774	791.361	17.3122	14.6695	1.3851	12.4989	2.74734	1.10437	0.0105226	0.0126967	0.828763	5.98587e+09	5.29879e+07	5.46744e+06	7.65775e+08	4.79919e+07
2L0d	R3-0020	u	Lanna1	6.6	4.9	12.7	47.9	254	29	64	11.2238	2.46219	43	42.5	12.0378	798.925	15.3758	13.8098	1.1978	12.8367	2.91797	1.08564	0.00749415	0.0155596	0.481642	5.04559e+09	3.88453e+07	8.77755e+06	6.70056e+08	3.93098e+07
2L120a	R3-0020	h	Lanna1	6.6	5.4	14.7	43	253	33	58	9.4769	2.2042	40.6	49.4	7.7958	781.868	19.7016	17.456	1.60536	12.2724	3.0118	1.30133	0.00851702	0.0106849	0.797108	8.88259e+09	7.34438e+07	1.58327e+07	1.19789e+09	6.76919e+07
2L120b	R3-0020	h	Lanna1	6.1	4.6	17.9	23.7	194	42	59	8.8505	1.73514	35	45	18.2649	803.162	17.5244	14.7386	1.46062	11.9979	6.21874	2.47603	0.0128481	0.0130917	0.981397	5.27008e+09	4.11817e+07	1.07822e+07	4.37915e+08	6.42838e+07
2L120c	R3-0020	h	Lanna1	6.6	4.2	12.8	44.4	255	31	85	8.85862	2.3666	38.4	44.1	15.1334	785.615	17.1245	15.4069	1.49468	11.457	3.2759	1.41634	0.0104683	0.0139816	0.748718	6.8674e+09	5.39194e+07	1.08006e+07	5.75683e+08	7.84144e+07
2L120d	R3-0020	h	Lanna1	6.6	4.8	13.2	45.5	254	30	79	8.5657	1.79147	38.2	43.3	16.7085	794.165	16.7914	15.2111	1.41731	11.8474	3.38122	1.15699	0.0125202	0.0241351	0.518756	3.97701e+09	2.84842e+07	5.44992e+06	5.06388e+08	4.16831e+07
2Loe0a	R3-0020	u	Lonnstorp	6.5	7.2	8.7	7.9	213	18	29	9.38616	1.07852	14.2	31.8	52.9215	844.495	10.0927	7.83217	1.00726	10.0199	2.61861	2.20945	0.0035731	0.00798955	0.447221	5.97491e+09	2.43428e+07	6.12363e+06	4.41029e+08	5.55306e+07
2Loe0b	R3-0020	u	Lonnstorp	6.4	7.7	9.1	8.2	231	18	25	10.0241	1.50199	13	27	58.498	844.586	10.9567	9.551	1.0235	10.7051	1.92788	1.93498	0.00245846	0.00390761	0.629147	5.04553e+09	1.64774e+07	3.07569e+06	2.40581e+08	5.14996e+07
2Loe0c	R3-0020	u	Lonnstorp	6.6	7.6	9.5	8.5	232	18	27	10.0198	0.445548	16.2	28.3	55.0545	845.542	10.9138	8.53396	0.953342	11.4479	1.40078	1.95545	0.00202067	0.00554528	0.364395	4.39329e+09	2.12635e+07	3.89666e+06	3.33786e+08	4.2284e+07
2Loe0d	R3-0020	u	Lonnstorp	6.4	8.1	9.8	8	220	17	26	10.6611	1.31788	11	22.5	65.1821	842.022	11.3231	8.06861	1.00272	11.2924	1.82189	2.22649	0.00301338	0.00551841	0.54606	2.75571e+09	1.5189e+07	1.91478e+06	1.75621e+08	3.35631e+07
2Loe120a	R3-0020	h	Lonnstorp	6.3	6.4	9	9.2	228	19	30	11.6917	0.810591	18	28	53.1894	838.507	12.7069	10.0579	1.86613	6.80919	2.51723	2.61697	0.00464411	0.00566996	0.819073	5.66333e+09	3.29392e+07	2.26754e+06	4.41595e+08	5.59383e+07
2Loe120b	R3-0020	h	Lonnstorp	6.3	6.8	9.2	9	231	19	29	11.527	2.0474	10.2	21.8	65.9526	835.915	13.1781	10.3012	1.51159	8.71802	2.33851	2.3171	0.00459457	0.00383668	1.19754	5.45313e+09	3.59951e+07	1.96719e+06	4.56105e+08	5.79375e+07
2Loe120c	R3-0020	h	Lonnstorp	6.3	6.4	9.8	9.7	236	18	28	11.4395	0.983802	16.4	24.1	58.5162	839.075	12.8893	10.4054	1.32911	9.69774	2.38528	1.89426	0.00633889	0.00868141	0.730168	5.37244e+09	3.4453e+07	3.81258e+06	5.04526e+08	5.42469e+07
2Loe120d	R3-0020	h	Lonnstorp	6.4	6.7	10.1	9.5	233	18	28	11.822	1.78104	13	24.5	60.719	833.568	13.4898	10.2782	1.31951	10.2233	2.43271	2.0411	0.00612325	0.00929794	0.65856	5.71936e+09	2.58669e+07	4.26808e+06	4.03757e+08	7.08783e+07
3K0a	R3-9001	u	Kungsangen	6.7	6.9	18.4	53	398	26	82	28.3307	3.81447	58	31.5	6.68553	730.728	31.6327	23.1424	2.25204	14.0462	3.17366	2.41892	0.00770429	0.0222038	0.346981	7.70541e+09	5.30166e+07	1.57935e+07	4.8804e+08	6.03025e+07
3K0b	R3-9001	u	Kungsangen	6.6	5.1	16.7	56.4	357	26	73	31.8145	3.26557	45	37	14.7344	745.656	20.7721	20.6573	1.84799	11.2404	2.28478	2.50012	0.00584083	0.00945583	0.617695	4.69258e+09	1.76413e+07	9.10471e+06	4.17253e+08	3.52255e+07
3K120a	R3-9001	h	Kungsangen	6.4	5.7	20.2	53.3	375	27	80	27.9613	4.3036	45	31	19.6964	724.993	28.0802	24.3633	2.49669	11.247	3.89614	7.92125	0.00767207	0.0225765	0.339825	6.9835e+09	4.03104e+07	1.33276e+07	3.87611e+08	7.34495e+07
3K120b	R3-9001	h	Kungsangen	6.5	5.8	19.2	53.9	365	28	69	30.4082	3.63559	52.4	34.1	9.86441	745.775	22.1065	21.996	2.2257	9.93238	3.92876	5.70096	0.00891719	0.022553	0.395387	5.20793e+09	3.45884e+07	8.47095e+06	5.20571e+08	5.24675e+07
3F0a	R3-9001	u	Fors	7.9	8.7	10	10	1073	18	20	17.5787	1.40815	16.6	52.9	29.0919	767.867	18.5324	11.2087	1.48844	12.4509	1.91451	2.3244	0.00337796	0.0229743	0.147032	6.54365e+09	5.62387e+07	1.97024e+06	2.89225e+08	4.42645e+07
3F0b	R3-9001	u	Fors	8	29.5	21.6	21.4	2579	18	25	17.5647	1.18215	17.6	52.4	28.8178	777.498	23.0592	12.0667	1.27937	18.0238	2.48056	1.1547	0.00226968	0.0226829	0.100061	6.44556e+09	5.93583e+07	2.33682e+06	2.73445e+08	5.69468e+07
3F120a	R3-9001	h	Fors	8	10.3	9.5	11	1250	18	20	18.133	2.37328	13	51	33.6267	751.372	18.8757	12.958	1.41674	13.3234	2.74774	2.45756	0.00361766	0.0160448	0.225472	6.68199e+09	6.45692e+07	8.34484e+06	3.4638e+08	6.48759e+07
3F120b	R3-9001	h	Fors	8	27.7	22.4	22.5	2776	17	27	17.0031	2.45912	10.4	58.1	29.0409	755.834	25.1612	11.9638	1.3998	17.9749	2.93534	1.26997	0.00364456	0.0213276	0.170885	7.2354e+09	6.8642e+07	6.00538e+06	3.44866e+08	6.9716e+07
3B0a	R3-9001	u	Bjertorp	6.6	5.1	11.5	17.1	237	24	41	8.56643	2.25432	27	50.5	20.2457	807.489	18.0588	15.7922	1.48135	12.1908	4.40353	3.40484	0.00537004	0.0169016	0.317724	7.18525e+09	5.5593e+07	7.75051e+06	4.16409e+08	1.11038e+08
3B0b	R3-9001	u	Bjertorp	6.5	5.2	12.1	16.8	217	37	38	8.50808	2.11125	22.4	51.6	23.8888	811.072	18.156	16.6208	1.44813	12.5376	3.09705	2.30011	0.00451186	0.0155394	0.290349	6.05164e+09	4.85565e+07	4.86179e+06	2.97237e+08	7.20544e+07
3B120a	R3-9001	h	Bjertorp	6.4	3.8	10.8	17.8	222	30	36	8.39483	2.58234	22.4	49.6	25.4177	802.594	20.4631	18.5364	1.61751	12.651	5.56558	12.5139	0.0106221	0.0163535	0.649527	6.5754e+09	5.33287e+07	6.959e+06	3.7599e+08	1.08285e+08
3B120b	R3-9001	h	Bjertorp	6.5	4.9	12.9	16.5	222	36	39	8.09458	2.6441	26	50.5	20.8559	802.379	20.8005	19.23	1.74691	11.907	3.49815	2.39747	0.00579824	0.0173558	0.33408	5.32775e+09	6.14068e+07	4.26758e+06	2.97095e+08	1.4829e+08
4S0a	R4-1103	u	Saby2	7.1	6.3	14	37.2	282	21	59	21.0324	2.03713	28.8	56.7	12.4629	781.359	15.4444	13.8416	1.44897	10.6589	2.47413	2.82239	0.00376894	0.0143249	0.263104	5.35751e+09	5.0255e+07	4.99942e+06	4.00594e+08	8.76277e+07
4S0b	R4-1103	u	Saby2	6.8	5.2	12.1	33.5	254	21	60	19.832	2.2054	29.4	58.6	9.7946	786.929	15.8841	14.5113	1.38693	11.4527	2.41916	2.16124	0.00258286	0.0194604	0.132724	4.88303e+09	3.78139e+07	5.41315e+06	3.67389e+08	4.47509e+07
4S0c	R4-1103	u	Saby2	6.9	12.8	15.3	39.9	266	26	45	19.199	1.97197	24	60	14.028	808.839	15.2151	13.5269	1.2774	11.911	2.17282	1.04428	0.00307059	0.00738773	0.415634	4.61201e+09	2.40586e+07	3.19958e+06	1.53576e+08	6.162e+07
4S0d	R4-1103	u	Saby2	7	12	15.5	28.9	278	23	40	18.3025	2.02439	24.4	60.1	13.4756	804.572	16.4068	13.9661	1.4589	11.246	4.97525	4.43481	0.00418923	0.0254375	0.164687	5.01897e+09	2.85114e+07	8.46666e+06	1.88575e+08	5.47822e+07
4S0e	R4-1103	u	Saby2	7.1	11.2	13.9	39.4	291	23	42	18.6562	2.60588	28	59.5	9.89412	776.796	18.7439	16.6096	1.62573	11.5295	2.38574	1.38291	0.00385492	0.0146517	0.263104	5.31002e+09	3.71165e+07	1.02703e+07	2.52006e+08	8.5711e+07
4S0f	R4-1103	u	Saby2	6.9	11.1	12.4	39.4	276	21	48	18.8551	2.84199	19.2	58.8	19.158	777.567	20.0934	18.6787	1.67435	12.0007	2.12458	3.48665	0.00267721	0.0201713	0.132724	6.53685e+09	6.20113e+07	9.7338e+06	2.76614e+08	1.44081e+08
4S120a	R4-1103	h	Saby2	7.1	7.6	12.8	35	323	23	42	19.5764	2.44608	28	60	9.55392	782.877	17.4011	14.4754	1.60423	10.847	1.59381	5.99094	0.00319474	0.00768643	0.415634	6.4198e+09	5.60466e+07	8.75967e+06	2.99457e+08	7.17023e+07
4S120b	R4-1103	h	Saby2	6.6	6.2	13.6	31.6	255	20	54	19.8905	2.49497	27	65.5	5.00503	795.899	16.5017	14.5115	1.46736	11.2459	2.68766	7.80162	0.00425213	0.0201873	0.210634	6.45563e+09	3.18217e+07	9.46562e+06	4.34447e+08	4.99102e+07
4S120c	R4-1103	h	Saby2	7	7.8	11.6	36.8	274	22	42	19.4417	2.28827	28	59.5	10.2117	801.811	15.6542	14.9147	1.33116	11.7598	2.18672	2.85304	0.00577543	0.012787	0.451664	5.69537e+09	5.31053e+07	4.25514e+06	2.82348e+08	1.20235e+08
4S120d	R4-1103	h	Saby2	7	10.6	16.1	28.5	271	25	38	18.6582	2.47352	24	62	11.5265	797.853	16.8361	15.4423	1.47874	11.3854	2.54976	5.13612	0.00294692	0.0182621	0.161368	5.92548e+09	4.1189e+07	3.32213e+06	2.03073e+08	9.36427e+07
4S120e	R4-1103	h	Saby2	7	10.9	14.4	38.3	262	23	42	18.0222	2.65302	26.4	57.6	13.347	787.047	18.0557	16.047	1.50076	12.031	2.20579	3.14846	0.00403125	0.0184642	0.218327	8.82122e+09	4.96723e+07	5.91115e+06	3.06732e+08	1.84714e+08
4S120f	R4-1103	h	Saby2	7	10.7	12.2	41.7	278	21	54	19.6715	3.03084	24	60.5	12.4692	781.362	19.3117	17.9077	1.65309	11.6822	2.77097	4.07161	0.00239147	0.0179061	0.133556	6.6241e+09	5.13868e+07	1.18015e+07	4.31266e+08	1.10802e+08
4St0a	R4-1103	u	Stenstugu	7	20.6	18.1	12.6	301	24	60	13.0413	1.25543	24.2	25.3	49.2446	793.433	11.4264	8.07223	0.910365	12.5515	2.12712	1.10127	0.00737475	0.0243475	0.302896	6.39116e+09	7.27876e+07	1.40321e+07	8.58504e+08	1.05491e+08
4St0b	R4-1103	u	Stenstugu	6.7	21.3	18	9.6	233	22	72	12.9484	1.09319	26	24	48.9068	827.711	11.0966	8.10507	0.84522	13.1286	2.67754	1.30376	0.00851264	0.0218454	0.389677	4.89254e+09	4.88049e+07	7.47939e+06	8.77885e+08	7.54204e+07
4St0c	R4-1103	u	Stenstugu	6.8	21.7	18.4	9.1	228	23	73	12.9308	0.915811	26	22	51.0842	850.012	9.96708	7.43943	0.742019	13.4324	1.55387	1.89711	0.00633366	0.0120033	0.52766	4.81641e+09	3.94631e+07	6.04866e+06	4.46602e+08	5.35285e+07
4St0d	R4-1103	u	Stenstugu	6.9	19.8	14.6	7.1	234	22	50	10.4654	0.838605	18	18.5	62.6614	847.364	10.1635	7.47873	1.11522	9.11342	2.0079	1.51718	0.00727649	0.0160689	0.452832	4.92079e+09	5.43712e+07	5.21454e+06	3.95674e+08	6.66188e+07
4St0e	R4-1103	u	Stenstugu	6.5	18.7	14	5.5	172	21	71	7.37006	1.46032	10	19.5	69.0397	837.77	9.92666	5.96571	0.822232	12.0728	1.83313	0.761852	0.00762689	0.0151207	0.504399	4.64487e+09	5.14754e+07	4.23041e+06	3.3121e+08	9.37316e+07
4St0f	R4-1103	u	Stenstugu	6.8	23.6	18.9	10.5	266	28	75	14.2775	1.07181	20	26	52.9282	833.069	10.1866	8.32891	0.886552	11.4901	1.38523	0.622317	0.00690992	0.0235037	0.293993	5.61965e+09	5.07833e+07	4.61963e+06	5.65443e+08	9.63704e+07
4St135a	R4-1103	h	Stenstugu	6.9	17.2	18.2	9.6	302	23	56	14.5863	1.96792	25.4	22.6	50.0321	823.1	15.4152	11.8743	2.17101	7.10048	2.51038	3.18264	0.00694036	0.0285149	0.243394	1.01144e+10	1.01184e+08	9.25727e+06	9.67979e+08	1.77244e+08
4St135b	R4-1103	h	Stenstugu	6.7	15.8	16.1	8.6	243	24	62	13.6303	1.43232	24	22.5	52.0677	841.003	12.9567	9.29124	NA	NA	3.13801	2.36656	0.0080902	0.0246209	0.328591	6.99743e+09	6.6067e+07	8.23904e+06	6.35878e+08	1.33767e+08
4St135c	R4-1103	h	Stenstugu	6.8	14	13	9.7	275	23	63	14.4819	1.76754	24	21.5	52.7325	834.803	13.4442	11.3785	1.37871	9.75132	3.25214	2.80951	0.0127735	0.0254682	0.501546	9.61415e+09	1.00416e+08	1.22849e+07	8.83311e+08	2.54997e+08
4St135d	R4-1103	h	Stenstugu	7	13.9	14.6	5.8	238	20	41	11.2737	1.15353	22.4	19.6	56.8465	836.482	11.1714	8.17755	1.23513	9.04471	2.54877	2.3288	0.00834925	0.0202772	0.411756	7.55615e+09	6.8642e+07	6.25725e+06	3.32904e+08	1.39547e+08
4St135e	R4-1103	h	Stenstugu	6.9	13.9	14.1	5.1	237	21	42	11.9537	1.30816	16.4	19.6	62.6918	825.752	12.4598	8.90079	1.238	10.0644	4.30798	2.62419	0.00723044	0.0236762	0.305388	8.24382e+09	8.14999e+07	5.78006e+06	3.75774e+08	1.6405e+08
4St135f	R4-1103	h	Stenstugu	6.6	18	13.3	6.5	239	31	55	10.3937	2.40136	14.4	22.1	61.0986	836.401	13.7355	8.59532	1.3236	10.3774	3.14099	2.48721	0.00673109	0.0160827	0.41853	5.39736e+09	5.94285e+07	4.28437e+06	2.5759e+08	1.51105e+08
4L0a	R4-1103	u	Lanna2	6.4	12	21.8	29.4	236	40	82	11.6887	2.38116	40	41.5	16.1188	792.168	16.2688	13.0993	1.63188	9.96934	4.36762	4.4342	0.00728833	0.0257925	0.282575	2.66143e+09	4.70222e+07	1.09179e+07	3.41916e+08	7.85716e+07
4L0b	R4-1103	u	Lanna2	6.2	10.8	21.1	35.5	218	37	73	11.6357	2.70146	37	43	17.2985	807.28	18.3422	16.2076	1.6941	10.8271	6.16478	3.98039	0.0062447	0.0165079	0.378285	2.6998e+09	3.36857e+07	1.00345e+07	3.30985e+08	7.99354e+07
4L0c	R4-1103	u	Lanna2	6.3	13.8	23.4	44.3	217	38	95	10.7737	2.78105	39.4	40.6	17.2189	785.899	16.9489	16.4442	1.50889	11.2327	5.15694	3.55583	0.00892672	0.0154729	0.576924	3.09779e+09	3.63217e+07	1.05851e+07	4.29158e+08	4.52596e+07
4L0d	R4-1103	u	Lanna2	6.1	12.6	26.2	24	178	50	110	10.6344	3.09903	39.2	45.3	12.401	782.168	21.1732	18.6724	1.87722	11.279	5.24589	2.79031	0.0110657	0.0191923	0.576573	2.91337e+09	3.57076e+07	1.18852e+07	3.72198e+08	8.77738e+07
4L0e	R4-1103	u	Lanna2	6.2	9.6	27.7	24.5	178	47	90	9.78052	2.6641	38	47.5	11.8359	793.733	19.7956	17.1564	1.6988	11.6527	2.32441	1.88492	0.0106006	0.0181998	0.582455	3.92577e+09	3.87252e+07	1.26345e+07	3.48258e+08	9.05677e+07
4L0f	R4-1103	u	Lanna2	6.4	10.5	22.9	41.9	211	36	98	13.7633	2.89324	43.2	45.3	8.60676	787.161	18.1755	17.09	1.5997	11.3619	3.67606	2.21626	0.00806054	0.0161145	0.500204	2908800000	2.99898e+07	7.80429e+06	4.36477e+08	5.34011e+07
4L135a	R4-1103	h	Lanna2	6.6	8.7	19.7	31.5	268	27	70	11.3552	2.85437	39	46.5	11.6456	780.137	19.3637	18.0869	1.80649	10.7189	3.0913	2.74387	0.0123435	0.0294447	0.41921	4.23909e+09	4.71863e+07	8.9878e+06	5.35918e+08	1.02967e+08
4L135b	R4-1103	h	Lanna2	6.5	9.7	23.3	28.7	251	31	91	11.2442	3.29079	30	52	14.7092	783.717	21.0499	20.5278	2.11874	9.93513	4.32577	1.20654	0.0178383	0.0362653	0.491884	3.86809e+09	5.07813e+07	1.56362e+07	5.34946e+08	1.52337e+08
4L135c	R4-1103	h	Lanna2	6.5	11.7	23.1	35.2	263	42	102	11.7838	3.70942	39	51	6.29058	771.006	22.6443	20.8583	2.12215	10.6705	2.48729	1.40921	0.0134443	0.025523	0.526752	4.66255e+09	7.29977e+07	1.65979e+07	5.25289e+08	1.25511e+08
4L135d	R4-1103	h	Lanna2	6.3	7	19.7	23.2	214	44	52	10.1832	2.78723	32.4	48.1	16.7128	792.126	17.7245	15.9817	1.61443	10.9788	3.01326	1.87486	0.00861365	0.015968	0.539431	3.15139e+09	3.57548e+07	1.32904e+07	3.33281e+08	7.0638e+07
4L135e	R4-1103	h	Lanna2	6.4	5.4	20.8	26.7	229	39	43	9.11654	2.8608	30.2	47.3	19.6392	798.404	18.2361	15.7081	1.66407	10.9588	3.56925	2.68747	0.010267	0.014659	0.700388	3.13825e+09	2.95234e+07	9.65841e+06	4.52955e+08	5.3792e+07
4L135f	R4-1103	h	Lanna2	6.4	7.3	19.3	34.1	249	33	111	8.85529	3.55556	40.8	49.2	6.44444	769.945	24.3598	22.2543	2.07784	11.7236	4.64825	2.41709	0.0159069	0.03626	0.438691	4.8391e+09	5.95747e+07	1.32273e+07	6.32503e+08	1.08067e+08
5L0a	R3-0130	u	Lanna3	6.6	12.7	13.1	34.1	245	32	74	12.9802	1.8247	29.2	44.8	24.1753	748.098	19.7456	17.1709	1.57586	12.5301	3.40183	1.39596	0.0115728	0.0220932	0.523815	5.29354e+09	6.3009e+07	1.15774e+07	6.47078e+08	1.156e+08
5L0b	R3-0130	u	Lanna3	6.5	13.7	14.4	27.3	237	35	87	13.5488	1.71134	34	50	14.2887	762.494	21.0805	18.0611	1.63665	12.8803	3.78837	1.47398	0.00941313	0.0248422	0.378918	6.00904e+09	6.37676e+07	9.56747e+06	6.57663e+08	1.03614e+08
5L0c	R3-0130	u	Lanna3	6.9	16.5	23.3	29.1	265	28	56	12.261	2.47977	38	46.5	13.0202	756.974	25.8564	22.3341	2.24209	11.5322	4.4697	1.4724	0.00895632	0.0240741	0.372031	6.12692e+09	6.78566e+07	9.00001e+06	5.38409e+08	1.23442e+08
5L0d	R3-0130	u	Lanna3	6.3	12.3	18.8	22.8	216	42	73	12.8984	3.03663	37	44.5	15.4634	757.376	21.686	20.0123	1.70224	12.7397	4.60835	1.31183	0.0101358	0.0216409	0.468362	4.75756e+09	4.75253e+07	1.39759e+07	5.57493e+08	1.19679e+08
5L80a	R3-0130	h	Lanna3	6.8	8	14.5	30.7	269	28	68	10.5975	2.79042	41.6	48.4	7.20958	770.376	21.0792	19.3736	1.62911	12.9391	3.81927	1.76351	0.00864804	0.0350289	0.246883	3.90962e+09	5.23243e+07	9.75057e+06	5.42524e+08	1.05888e+08
5L80b	R3-0130	h	Lanna3	6.7	8.9	12.9	23.6	232	25	39	10.3366	2.5287	31.2	48.8	17.4713	780.267	20.0369	19.1438	1.52876	13.1066	3.75002	2.36551	0.0163874	0.0195161	0.839689	3.97649e+09	4.07199e+07	5.17737e+06	3.21569e+08	9.40693e+07
5L80c	R3-0130	h	Lanna3	6.6	14	14.9	23.9	244	37	76	13.7608	2.68105	37.6	42.9	16.819	738.385	23.9357	21.8196	1.77397	13.4927	4.22338	0.693747	0.0194638	0.0341337	0.570221	4.1536e+09	5.72506e+07	1.09434e+07	4.10096e+08	8.55808e+07
5L80d	R3-0130	h	Lanna3	6.6	6.5	15.6	26	232	35	57	10.2851	2.42947	41.4	44.1	12.0705	770.566	20.9554	17.9598	1.58513	13.22	4.4286	1.63295	0.0118306	0.0222206	0.532416	3.83164e+09	3.67019e+07	8.18171e+06	4.96356e+08	8.56622e+07
6B0a	R3-9001	u	Borgeby	7.7	6.9	14	19.3	324	18	56	11.8413	0.768313	19.4	28.6	51.2317	832.4	10.6382	8.35998	1.10896	9.59293	0.925985	0.803463	0.00116146	0.00351117	0.33079	4.55702e+09	4.69195e+07	9.16201e+06	3.71712e+08	4.26828e+07
6B0b	R3-9001	u	Borgeby	7.2	7.1	11.1	14.1	215	16	69	10.2643	0.364496	18	30.5	51.1355	842.291	9.03132	6.72557	0.948761	9.51908	0.641062	0.772977	0.00185214	0.00565492	0.327527	2.61717e+09	2.07075e+07	4.15308e+06	2.84337e+08	3.61317e+07
6B150a	R3-9001	h	Borgeby	7.4	6.6	12.8	22	359	19	52	12.4165	1.04569	16.2	37.3	45.4543	824.235	11.7252	9.71256	1.195	9.81183	2.03532	1.14268	0.00215921	0.00741478	0.291204	4.8701e+09	5.46036e+07	9.43284e+06	4.42766e+08	6.49821e+07
6B150b	R3-9001	h	Borgeby	6.8	7.7	12.6	17.8	207	20	67	10.5271	1.64977	15	35	48.3502	836.558	10.0462	7.49577	1.03825	9.67607	1.79306	0.817324	0.00386263	0.0143337	0.26948	3.1393e+09	3.566e+07	6.05981e+06	3.16325e+08	4.47273e+07
7V0a	ORC	u	Vasteras	6.2	9.1	22.6	35.3	213	36	61	26.9215	1.97321	32	44	22.0268	801.373	14.6654	13.7879	1.47352	9.95263	3.33034	4.8488	0.0132852	0.024364	0.545279	2.65495e+09	4.23381e+07	1.82386e+07	4.76051e+08	9.8217e+07
7V0b	ORC	u	Vasteras	6.4	7.2	19.8	39.7	218	24	68	23.9016	1.47439	31	45.5	22.0256	806.58	12.7773	11.8317	1.27398	10.0294	1.71551	2.87644	0.00901965	0.0175366	0.514333	2.65113e+09	2.99977e+07	1.46822e+07	3.6047e+08	5.47362e+07
7V0c	ORC	u	Vasteras	6.5	7.5	20.6	37.9	213	27	75	27.592	1.74269	34.4	51.1	12.7573	803.983	13.741	12.7964	1.39937	9.81938	1.26138	2.03004	0.0115696	0.0236263	0.48969	3.43629e+09	4.7135e+07	1.13086e+07	5.20247e+08	6.42285e+07
7V0d	ORC	u	Vasteras	6.5	6.4	18.9	37.3	204	24	57	25.3016	1.36439	32.4	49.6	16.6356	816.667	12.6036	11.1604	1.39442	9.03858	1.22294	2.09413	0.00814845	0.0161879	0.503366	3.02543e+09	3.62209e+07	1.7015e+07	3.83003e+08	7.47475e+07
7V100a	ORC	h	Vasteras	6.4	8.2	22	37	215	27	61	26.4598	1.59581	34.4	45.6	18.4042	809.099	12.8222	11.4879	1.37209	9.34506	1.12285	2.52884	0.00946837	0.015354	0.61667	3.50924e+09	3.63212e+07	1.79737e+07	5.49102e+08	3.6708e+07
7V100b	ORC	h	Vasteras	6.3	6.1	18.4	43.8	218	25	60	23.2824	1.98458	36	48.5	13.5154	802.546	15.0464	13.9549	1.51302	9.94465	2.7036	3.67105	0.012988	0.0220496	0.589037	3.70891e+09	3.70603e+07	1.45696e+07	5.0002e+08	5.02694e+07
7V100c	ORC	h	Vasteras	6.2	7	19.4	35.2	209	29	63	27.3187	1.86847	35	44.5	18.6315	805.691	14.6283	12.7906	1.54682	9.45704	6.45308	6.59214	0.011622	0.0259651	0.447602	4.6861e+09	5.01906e+07	1.74565e+07	5.73021e+08	3.90423e+07
7V100d	ORC	h	Vasteras	6.1	7.2	18.7	34.5	204	32	55	25.0167	1.74101	34.8	49.2	14.259	807.313	13.6472	12.8802	1.43918	9.48258	5.20302	4.89867	0.0112492	0.0204302	0.550618	3.26686e+09	3.65043e+07	1.48581e+07	4.20048e+08	4.84503e+07

## Sheet: Supplementary Data Table 8
Sample_ID	OTU_1579	OTU_6	OTU_855	OTU_3655	OTU_1380	OTU_7	OTU_63	OTU_95	OTU_978	OTU_668	OTU_1472	OTU_7051	OTU_1007	OTU_2135	OTU_3964	OTU_128	OTU_617	OTU_177	OTU_459	OTU_232	OTU_1725	OTU_3503	OTU_378	OTU_52	OTU_773	OTU_3461	OTU_1964	OTU_689	OTU_1008	OTU_180	OTU_675	OTU_400	OTU_523	OTU_2783	OTU_1	OTU_2637	OTU_1390	OTU_1031	OTU_2655	OTU_2499	OTU_1069	OTU_50	OTU_272	OTU_145	OTU_80	OTU_1556	OTU_1566	OTU_663	OTU_2060
1U0a	0	436	11	5	1	226	23	32	2	2	1	2	2	0	4	1	6	32	27	8	2	0	24	77	0	0	6	8	12	26	0	0	10	0	534	3	0	1	0	0	0	17	37	24	16	0	0	4	12
1U0b	0	319	11	5	0	197	16	36	0	1	4	3	4	0	0	5	3	14	19	9	0	0	22	63	0	0	6	9	13	8	2	0	4	0	412	6	1	1	0	0	0	27	24	12	10	1	0	3	4
1U0c	0	235	1	2	0	98	13	20	1	0	2	0	1	0	0	0	7	20	11	11	0	0	16	45	0	0	1	3	6	7	0	2	1	0	378	3	1	0	0	0	0	10	37	24	28	1	1	7	1
1U0d	0	309	4	5	1	173	20	13	0	0	1	1	1	0	1	3	5	23	21	16	1	0	15	36	0	0	1	5	8	15	1	0	7	0	371	3	1	2	0	0	0	10	33	20	18	0	1	2	2
1U80b	0	238	0	1	0	51	6	17	0	1	3	0	4	0	0	2	18	13	9	15	1	0	14	34	0	1	0	5	4	11	1	3	6	1	218	12	0	7	0	0	0	5	21	21	81	2	2	13	5
1U80c	1	294	3	5	0	44	13	35	1	0	1	0	8	0	0	0	14	18	10	16	2	0	29	34	0	0	1	5	2	23	2	6	10	0	280	9	0	7	0	0	0	4	13	16	50	0	1	11	10
1U80d	0	274	1	2	0	41	6	27	0	1	3	1	6	0	1	2	16	22	10	15	1	0	11	24	0	1	1	4	11	11	2	10	12	0	257	13	0	3	0	0	0	0	25	16	66	2	1	14	3
2L0a	1	477	74	22	0	219	3	44	0	0	0	1	2	0	0	60	29	32	18	25	1	0	51	69	4	0	4	24	24	16	11	12	30	0	988	15	1	2	1	7	6	120	18	49	6	0	0	1	1
2L0b	2	290	44	10	0	98	2	24	0	2	0	6	0	0	0	12	12	4	11	11	0	0	17	36	17	0	2	12	18	51	2	1	1	0	435	1	2	0	9	7	16	53	9	22	0	0	0	0	0
2L0c	1	273	36	17	1	92	0	30	0	0	1	1	1	0	0	29	14	13	14	13	0	0	39	52	0	0	1	12	10	14	4	9	3	0	447	3	0	1	0	4	3	63	12	20	5	0	0	1	3
2L0d	1	177	29	10	0	95	1	39	0	0	1	1	1	0	0	21	18	17	5	17	0	0	32	45	4	0	1	7	6	26	9	10	2	0	374	3	0	5	0	1	0	51	14	15	3	0	0	0	4
2L120a	0	206	23	6	0	56	3	22	1	1	0	1	0	0	0	17	7	10	10	9	1	0	19	26	1	0	0	7	6	6	8	12	7	1	323	3	1	2	0	1	2	39	14	21	3	0	0	2	0
2L120b	9	278	36	4	3	123	8	15	0	8	2	6	0	0	3	23	6	7	18	8	0	0	28	22	9	1	2	16	20	32	2	0	2	0	417	2	4	0	5	6	22	55	14	17	2	0	0	0	0
2L120c	0	181	27	5	0	93	1	28	0	1	1	0	0	0	0	20	10	18	6	16	0	0	32	46	0	0	3	7	11	16	4	12	4	0	391	5	0	1	1	0	2	57	11	23	2	0	0	3	3
2L120d	1	201	25	3	0	98	0	37	0	0	0	1	0	0	0	23	6	15	14	12	0	0	19	48	2	0	3	8	7	21	7	6	3	0	378	8	0	5	0	1	0	69	14	26	4	0	0	3	1
2Loe0a	0	299	23	13	2	190	71	19	0	2	0	1	1	0	0	21	17	25	4	14	3	1	27	54	0	0	2	0	4	11	6	0	4	0	318	2	0	3	0	0	0	2	15	12	10	2	1	3	3
2Loe0b	5	405	18	26	2	262	163	31	0	8	2	6	2	0	0	25	15	59	19	18	4	1	45	84	0	2	5	4	7	15	2	1	10	0	438	1	1	3	1	0	0	2	14	18	25	1	4	6	8
2Loe0c	1	206	9	11	0	128	100	16	0	4	0	1	2	1	1	12	12	36	5	12	1	0	16	46	0	0	0	1	8	6	5	4	0	0	241	1	0	4	0	0	0	1	8	10	12	2	4	4	4
2Loe0d	1	314	8	14	1	192	148	24	0	1	0	2	1	0	2	17	9	37	17	12	3	0	33	66	1	0	1	1	5	8	0	0	5	0	299	1	1	0	2	0	0	5	15	11	16	2	4	3	2
2Loe120b	1	199	8	11	1	127	69	20	0	5	5	3	2	0	2	7	9	10	8	12	2	0	21	52	1	0	2	2	13	9	2	4	3	6	253	4	2	3	1	0	0	2	8	9	11	1	0	9	1
2Loe120c	4	212	3	6	3	106	75	9	0	2	2	4	4	0	5	13	7	15	11	16	0	0	32	66	1	0	0	1	6	10	1	0	3	1	241	2	3	0	1	0	0	2	11	5	17	5	1	5	2
2Loe120d	3	251	9	18	0	154	81	21	0	3	1	0	2	0	9	13	7	21	13	10	2	0	27	71	0	0	3	3	13	10	0	2	5	4	401	0	4	1	1	0	0	5	17	16	18	3	2	11	2
2R0a	2	164	14	8	112	86	30	19	3	179	40	19	104	9	8	33	35	9	21	17	1	1	33	44	27	0	19	5	23	23	0	1	9	1	482	8	22	0	0	1	18	17	33	16	8	0	0	2	1
2R0b	2	5	1	7	76	15	55	2	8	24	51	24	63	21	7	8	54	2	29	29	1	1	22	41	15	0	10	9	35	88	0	0	2	1	413	7	32	0	1	2	23	2	5	4	1	0	0	0	0
2R120a	2	17	0	8	100	16	11	3	2	107	37	12	70	3	4	11	32	0	6	8	0	0	12	17	15	0	5	0	17	21	0	0	9	5	223	7	15	3	0	0	12	1	13	1	0	0	0	0	0
2R120b	2	4	0	4	87	12	32	0	0	59	54	11	61	12	14	1	44	4	23	6	0	0	19	23	17	0	5	9	21	49	0	1	3	8	417	4	18	1	0	7	25	0	10	1	0	0	0	1	0
2R120c	3	6	0	8	133	20	112	4	0	143	84	33	120	15	23	15	64	0	10	15	0	1	48	44	9	0	6	9	57	78	1	0	3	23	823	4	36	1	0	5	61	0	19	4	0	0	0	0	0
2R120d	1	3	0	5	92	21	61	2	0	94	122	29	72	15	19	10	51	2	10	18	0	0	23	36	8	0	6	4	22	57	1	0	17	13	607	4	37	2	1	5	35	0	21	1	0	0	0	0	0
2S0a	17	196	9	4	6	164	13	12	0	9	3	5	2	0	3	70	9	2	12	13	0	0	37	43	18	0	1	0	47	68	0	0	24	0	558	9	10	2	9	11	30	70	27	13	3	1	0	0	0
2S0c	17	250	6	6	2	169	5	12	0	5	2	7	2	0	2	107	4	3	12	8	0	0	22	31	25	0	1	5	40	49	1	2	3	0	489	1	7	0	16	17	29	62	12	17	0	0	0	0	0
2S0d	17	372	16	6	1	209	18	37	0	5	0	11	1	0	1	218	8	1	24	10	0	1	28	45	52	0	2	9	48	78	2	0	5	0	711	2	9	0	13	7	34	124	13	21	3	1	0	0	0
2S120a	22	264	18	12	22	198	32	6	0	28	22	25	15	0	4	111	17	3	4	4	0	0	58	56	33	0	1	2	81	140	1	0	3	2	643	0	5	1	5	9	55	60	23	22	0	0	0	0	0
2S120b	19	273	16	10	15	180	33	7	0	30	16	19	16	0	1	119	10	0	9	5	0	0	57	46	34	0	0	2	79	130	0	0	7	4	657	0	14	2	6	12	76	75	18	15	2	0	0	0	0
2S120c	7	158	3	3	3	103	15	12	0	38	13	16	5	0	0	76	4	3	7	4	0	0	21	25	14	0	0	3	37	50	0	2	4	7	333	1	6	1	3	4	38	65	12	13	1	0	0	0	0
3B0a	3	214	30	20	0	168	20	5	0	1	0	1	0	0	0	22	25	39	6	11	3	0	24	27	0	1	2	8	13	16	10	8	2	0	333	2	0	8	0	1	3	27	6	16	11	0	0	6	0
3B0b	1	460	67	30	0	289	11	35	1	1	0	6	2	0	1	65	34	45	17	34	0	1	57	67	0	0	3	23	26	27	16	7	7	0	798	3	1	16	0	0	2	63	7	35	15	0	0	3	7
3B120a	3	209	18	6	2	208	29	7	0	1	4	4	1	0	2	29	15	26	11	15	1	1	30	40	0	0	0	7	11	7	9	6	7	3	453	3	2	3	0	0	3	20	5	21	14	0	0	0	0
3B120b	1	226	28	7	0	165	17	15	0	1	0	2	2	0	1	41	27	31	14	20	0	0	31	34	0	0	2	10	16	11	5	4	2	0	349	4	0	6	0	1	4	23	3	14	10	0	0	2	1
3F0a	27	87	10	35	0	0	1	38	23	0	3	1	19	0	0	2	14	65	23	7	21	19	13	8	5	11	6	0	16	60	4	6	0	0	151	27	2	14	0	0	0	0	4	9	103	10	16	27	1
3F0b	43	97	10	36	1	0	2	41	24	1	0	0	16	0	0	3	10	61	18	7	37	23	9	13	4	16	1	0	17	41	8	13	0	0	194	19	0	12	0	0	0	1	3	6	125	7	13	39	2
3F120a	29	81	4	29	2	0	0	28	22	2	1	0	21	0	0	1	19	64	27	7	23	17	16	6	6	12	2	0	17	47	6	12	1	0	143	23	0	10	0	0	0	0	1	12	103	4	13	36	2
3F120b	29	55	6	27	2	0	2	25	17	0	0	0	20	0	0	2	2	43	25	7	29	9	17	5	2	4	1	0	17	50	6	9	4	0	111	16	1	9	0	0	0	0	5	5	83	1	12	29	0
3K0b	1	190	10	0	0	64	30	16	0	0	0	2	3	0	0	38	2	6	3	14	0	0	11	30	0	0	7	7	12	12	1	4	4	0	262	2	0	1	0	0	2	48	10	4	1	0	0	1	1
3K120a	0	346	4	5	1	134	12	23	0	1	6	2	3	0	0	40	2	7	9	27	0	0	14	37	1	0	3	5	13	10	2	3	4	1	393	8	1	2	0	0	5	45	4	20	19	0	0	5	0
3K120b	0	419	11	3	2	155	44	20	0	0	4	3	4	0	1	58	2	16	8	23	0	0	19	51	1	1	5	23	17	9	8	2	6	1	586	9	2	3	0	0	3	98	16	22	13	0	0	8	2
4L0a	0	358	31	11	0	228	10	19	0	0	1	0	0	0	0	27	19	36	2	10	2	0	21	37	1	0	5	11	11	16	3	9	32	0	463	5	1	3	0	1	0	68	10	25	12	0	0	0	4
4L0b	5	334	32	26	0	162	6	11	0	1	0	5	1	0	0	39	9	20	10	8	0	0	18	40	6	0	2	20	14	17	3	2	3	0	458	3	4	0	2	3	3	64	11	16	6	0	0	1	5
4L0c	1	219	38	19	0	91	3	11	0	0	0	3	0	0	0	28	4	12	14	3	0	0	14	31	13	0	0	10	13	22	3	1	9	1	476	0	2	2	0	3	12	43	16	21	0	0	0	0	0
4L0d	5	321	37	11	5	155	13	11	0	1	0	4	0	0	0	40	7	5	20	12	0	0	18	39	22	0	0	15	43	60	4	2	2	0	597	3	2	0	9	8	26	71	20	27	0	2	0	0	0
4L0e	5	357	62	14	2	171	5	16	0	0	1	4	1	0	1	26	4	10	12	7	0	0	38	48	23	0	1	20	24	64	2	1	2	0	564	0	3	2	2	7	15	78	10	22	1	0	0	0	0
4L0f	3	309	37	12	0	89	5	23	0	1	0	0	0	0	0	23	6	7	5	10	0	0	22	24	15	0	2	14	17	18	2	3	8	0	459	3	5	0	2	2	1	50	8	39	2	0	0	0	0
4L135a	0	200	11	6	0	113	4	32	0	0	2	1	1	0	0	11	16	42	13	28	2	0	29	34	0	1	2	11	16	12	11	24	8	0	363	5	1	5	0	0	1	20	8	18	22	0	0	8	2
4L135b	2	249	19	9	0	169	4	19	0	0	3	1	1	0	0	28	8	32	9	24	0	0	26	46	3	0	3	11	10	14	8	10	4	0	395	5	0	6	0	0	1	51	7	24	13	0	0	3	1
4L135c	0	205	20	9	0	120	7	23	0	3	3	1	2	0	0	27	11	30	4	14	0	1	32	49	2	0	2	8	11	17	7	18	4	0	451	6	0	2	0	0	3	46	14	38	9	0	0	0	3
4L135d	3	437	52	13	0	172	8	40	0	2	3	11	2	0	0	51	12	10	8	18	0	0	36	67	19	0	2	16	30	55	9	9	11	1	909	6	2	1	2	9	13	81	21	43	11	0	0	1	1
4L135e	5	264	36	10	0	91	2	28	0	1	0	2	1	0	1	23	5	4	8	7	0	0	20	32	16	0	1	9	19	39	4	1	2	0	422	2	0	0	3	1	6	39	4	16	9	0	0	1	0
4L135f	3	266	21	8	1	129	7	22	0	1	4	0	1	0	0	38	8	20	4	22	1	0	39	66	8	0	3	8	16	17	16	15	8	1	562	4	0	7	2	0	4	51	10	30	7	0	0	0	1
4S0a	1	194	5	0	0	116	55	23	1	0	1	1	9	0	0	11	2	16	5	13	2	0	18	39	3	0	5	7	15	18	5	9	3	0	230	7	0	4	0	0	0	15	8	19	30	0	0	7	0
4S0b	1	237	13	2	0	171	71	41	3	2	1	4	2	0	0	40	2	14	11	12	1	0	18	52	6	0	5	4	10	20	9	5	3	1	304	2	0	2	0	0	3	56	12	29	15	3	0	1	0
4S0c	1	201	3	1	4	103	84	49	15	3	2	3	10	0	0	40	13	25	8	45	1	0	34	54	2	0	24	1	21	34	8	25	0	1	276	5	3	7	0	0	0	17	13	24	37	1	0	12	1
4S0d	0	156	1	0	0	85	69	59	17	2	0	0	5	0	0	21	10	38	8	28	5	0	39	57	1	0	15	0	7	24	12	26	1	0	257	6	0	12	0	0	0	4	11	18	55	1	0	15	0
4S0e	0	144	2	3	1	116	115	38	48	1	3	0	10	0	0	26	13	44	10	44	8	1	32	38	3	0	15	2	15	17	14	26	6	0	204	12	0	12	0	0	0	13	11	19	31	1	0	14	0
4S0f	0	296	7	2	0	189	199	33	38	1	0	3	8	0	0	29	16	48	10	32	8	2	62	81	5	0	14	5	23	30	23	30	2	0	340	11	2	7	0	0	0	24	9	41	61	0	1	14	0
4S120a	0	269	2	2	0	122	84	98	44	2	0	1	16	0	0	34	14	32	8	53	2	1	65	98	3	0	17	0	3	56	19	60	7	0	402	26	2	18	0	0	0	6	17	29	79	1	1	36	0
4S120b	1	231	10	1	2	168	70	30	0	0	1	2	3	0	0	40	4	11	9	22	0	0	27	60	2	0	3	6	21	16	12	11	3	0	366	5	0	6	0	1	1	62	11	40	26	1	0	10	0
4S120c	0	76	3	0	3	74	45	35	9	0	0	0	6	0	1	23	6	10	2	21	1	0	23	38	2	0	9	0	7	6	9	11	2	0	180	8	0	10	0	0	1	4	8	32	40	0	0	10	0
4S120d	0	131	3	0	2	96	99	48	8	0	3	1	10	0	0	6	10	20	20	33	5	1	37	66	1	0	7	0	3	26	24	23	2	0	251	10	0	8	0	0	0	8	15	32	73	0	2	29	0
4S120e	1	126	5	1	2	85	55	32	17	0	3	1	9	0	0	11	8	25	12	23	5	1	53	44	0	0	7	0	4	19	6	23	2	0	221	8	1	10	0	0	1	5	11	18	45	0	0	10	0
4S120f	0	207	5	1	1	175	199	32	7	1	1	1	3	0	0	12	17	48	23	21	10	1	44	77	2	0	11	2	13	14	22	22	3	0	313	11	0	7	0	1	0	14	13	27	66	1	1	19	1
4St0a	0	511	9	10	1	96	55	57	0	0	1	0	5	0	0	2	37	83	8	30	17	2	25	31	0	1	3	0	0	58	8	11	3	0	207	6	1	9	0	0	0	0	13	12	39	13	8	11	6
4St0b	2	450	10	6	1	170	66	39	0	0	0	0	2	0	0	7	28	54	11	20	4	2	31	34	0	0	3	5	5	48	4	5	4	0	232	7	1	5	0	0	0	9	10	19	32	5	3	13	11
4St0d	1	333	10	4	0	120	91	17	2	1	1	0	3	0	1	2	14	49	14	13	6	1	24	15	0	0	2	0	6	24	6	10	0	0	179	9	0	5	0	0	0	2	13	21	58	14	7	3	6
4St0e	2	320	8	8	0	166	58	25	0	0	0	1	2	0	0	19	31	41	8	16	10	0	28	40	0	0	2	2	16	24	11	7	3	0	353	1	0	2	0	0	1	10	17	24	34	6	4	2	3
4St0f	0	495	10	3	0	128	78	34	0	0	1	0	2	0	0	5	24	46	6	31	2	2	13	29	0	1	0	1	11	39	11	5	8	0	291	5	0	17	0	0	0	4	21	16	44	8	7	5	8
4St135a	1	444	5	7	2	24	39	58	1	0	1	0	6	0	0	3	29	64	5	35	9	1	41	22	0	3	2	0	5	48	14	23	6	0	258	11	0	17	0	0	0	0	5	22	76	15	0	14	3
4St135c	3	397	7	5	2	61	70	37	1	0	1	1	8	0	0	4	24	39	9	24	3	0	22	22	0	0	2	3	4	19	4	15	3	1	212	7	0	5	0	0	0	0	16	18	63	10	4	10	5
4St135e	2	434	5	7	0	33	52	37	4	1	3	0	10	0	0	1	25	46	7	30	8	0	41	23	0	1	1	0	5	26	16	16	4	3	190	10	0	11	0	0	1	0	9	10	61	18	9	14	6
4St135f	0	432	15	6	0	175	94	24	0	3	5	0	5	0	1	14	25	35	11	34	3	0	40	44	0	0	7	3	11	19	23	10	5	5	310	7	0	8	0	0	0	12	12	23	66	6	8	9	8
5L0a	0	133	37	4	1	146	3	43	0	1	0	0	2	0	0	47	11	9	19	19	0	0	43	58	7	0	2	8	4	12	8	12	13	0	403	3	1	1	0	2	8	51	19	23	6	0	0	4	0
5L0b	3	256	87	9	0	267	8	50	0	1	3	3	1	0	0	78	13	17	23	20	1	0	50	74	4	0	2	12	25	25	10	15	34	0	608	9	0	4	0	2	8	66	25	39	9	0	0	4	0
5L0c	1	91	34	3	2	180	1	37	0	1	0	3	4	0	0	43	8	16	5	18	0	0	44	63	1	0	2	9	13	16	11	10	2	0	350	6	0	11	1	2	4	40	18	24	9	0	0	2	0
5L0d	4	191	37	6	0	119	1	27	0	2	0	5	2	0	0	24	10	6	7	12	0	1	26	38	11	0	4	5	14	26	8	2	9	1	402	2	0	1	8	1	14	50	13	28	6	0	0	0	0
5L80a	1	80	27	3	1	94	1	22	0	1	1	2	1	0	1	32	7	8	4	17	0	0	35	42	3	0	1	7	6	9	7	12	3	1	281	3	0	4	0	0	0	32	17	22	5	1	0	4	0
5L80b	0	82	21	5	1	117	1	18	0	1	0	2	3	0	0	31	9	11	13	17	0	0	30	50	1	0	2	4	14	11	11	16	29	0	353	7	0	4	1	0	2	39	18	17	5	0	0	3	2
5L80c	1	150	45	7	2	119	4	40	0	3	3	4	0	0	0	28	5	12	10	26	0	0	20	30	9	0	6	6	15	20	9	11	11	0	438	6	1	1	2	2	7	56	18	32	9	0	0	0	0
6B0a	5	405	11	6	0	97	118	35	1	1	0	0	7	0	1	8	28	48	13	40	9	0	26	20	1	0	0	1	4	17	2	5	0	0	173	5	0	9	1	0	0	0	13	12	28	6	2	19	0
6B0b	0	252	5	3	0	74	61	38	6	2	3	0	2	0	0	16	8	12	3	15	3	1	8	28	0	0	1	0	3	9	1	0	2	0	154	4	0	2	0	0	0	1	10	9	11	2	4	2	1
6B150a	0	509	4	2	1	75	138	34	1	1	1	2	3	0	0	10	24	40	7	40	3	0	29	36	1	0	1	2	0	20	3	9	2	4	231	6	0	6	0	0	0	0	12	13	30	3	4	6	3
6B150b	1	344	21	1	1	86	100	25	4	2	2	2	1	0	1	20	5	17	4	25	2	0	14	35	0	0	4	2	4	17	5	3	5	9	254	7	0	3	0	0	3	2	13	13	17	0	0	3	0
7V0a	3	375	27	4	2	148	16	19	0	0	1	1	0	0	2	9	6	10	21	11	0	0	11	50	8	0	5	22	12	4	1	3	11	7	425	5	2	1	0	3	0	84	15	36	9	0	0	3	3
7V0c	2	544	54	3	0	262	23	22	0	1	2	1	0	0	0	10	12	31	21	18	2	0	38	47	3	0	10	27	22	15	0	2	5	0	539	7	1	1	0	1	0	66	15	23	7	0	0	1	5
7V100a	3	303	22	1	0	176	8	20	0	0	0	0	0	0	0	2	6	15	10	9	1	0	12	30	5	0	0	15	8	11	1	2	0	0	303	1	1	1	0	0	0	43	10	12	2	0	0	0	0
7V100b	4	299	34	4	1	163	9	16	0	1	3	3	0	0	1	8	4	5	17	5	1	1	15	24	3	1	6	20	15	5	7	0	4	0	305	1	2	0	0	2	2	51	13	21	17	1	0	2	0
7V100c	3	297	23	2	0	154	20	11	0	2	1	1	0	0	1	9	0	14	11	4	0	0	16	25	6	0	7	6	17	9	1	1	5	3	290	0	3	0	0	1	1	63	11	20	2	0	0	1	1
7V100d	6	316	26	0	0	125	13	8	0	2	3	3	2	0	0	8	6	14	8	7	0	0	8	38	2	0	3	26	11	8	4	3	0	2	293	1	4	0	0	0	1	62	17	19	5	0	0	1	2
4St135b	1	443	6	4	1	120	69	50	2	0	0	0	8	0	0	7	22	50	15	26	7	0	50	39	0	0	1	2	10	44	14	17	9	1	287	12	0	12	0	0	0	3	11	21	66	12	8	8	9
5L80d	2	118	39	8	1	98	1	28	0	1	1	1	0	0	0	42	5	5	9	10	0	0	19	35	8	0	3	13	11	14	9	8	4	0	369	2	0	1	0	0	4	41	23	23	4	0	0	1	0
1U80a	0	195	3	0	2	33	11	18	0	0	1	1	7	0	0	3	10	13	3	17	0	0	18	40	0	0	0	4	7	16	0	6	3	1	218	2	2	2	0	0	0	2	10	8	48	0	1	3	8
3K0a	0	343	6	7	0	198	21	26	0	0	0	2	5	0	0	40	3	14	13	22	1	1	19	46	1	0	3	5	25	12	2	4	7	0	430	6	1	2	0	0	1	47	12	14	16	0	0	4	3
7V0d	7	395	31	6	0	192	16	18	0	0	3	2	0	0	0	10	6	18	14	11	0	0	23	30	14	0	3	19	12	14	1	0	4	0	406	1	0	0	1	2	0	67	11	33	5	0	0	0	3
4St135d	1	373	3	3	0	65	41	24	2	0	0	0	5	0	0	2	20	43	12	25	9	0	42	28	0	3	2	0	1	32	12	12	3	0	199	6	0	5	0	0	0	4	5	23	77	18	9	7	13
4St0c	0	289	6	4	0	115	59	18	0	0	0	1	2	0	0	3	35	37	2	12	3	0	10	28	0	0	3	5	4	24	5	2	3	0	185	4	0	0	0	0	0	12	15	13	20	2	1	4	3
2S120d	9	236	8	6	4	121	19	13	0	32	13	14	6	0	8	120	13	2	6	6	0	0	25	44	19	0	4	8	45	66	0	2	3	2	484	0	8	0	7	7	42	79	19	23	0	0	0	1	2
2Loe120a	2	189	7	7	3	123	49	15	0	4	4	2	5	0	3	10	9	16	14	13	1	0	27	51	1	0	2	0	15	4	3	1	3	6	282	5	3	8	0	0	0	0	13	5	8	3	0	9	2
7V0b	4	283	21	9	0	154	11	13	0	1	0	1	0	0	0	7	4	11	5	4	0	0	10	13	0	0	4	19	3	9	0	1	2	0	238	0	2	0	1	1	0	46	10	15	3	0	0	0	5
[truncated: 2,228 more columns]

## Sheet: Supplementary Data Table 9
#OTUID	Kingdom	Phylum	Class	Order	Family	Genus
OTU_1579	Bacteria	Proteobacteria	Alphaproteobacteria	Rhizobiales	Xanthobacteraceae	uncultured
OTU_6	Bacteria	Proteobacteria	Alphaproteobacteria	Rhizobiales	Xanthobacteraceae	uncultured
OTU_855	Bacteria	Proteobacteria	Alphaproteobacteria	Rhizobiales	Xanthobacteraceae	uncultured
OTU_3655	Bacteria	Proteobacteria	Alphaproteobacteria	Rhizobiales	Xanthobacteraceae	uncultured
OTU_1380	Bacteria	Proteobacteria	Alphaproteobacteria	Rhizobiales	Xanthobacteraceae	Pseudolabrys
OTU_7	Bacteria	Proteobacteria	Alphaproteobacteria	Rhizobiales	Xanthobacteraceae	uncultured
OTU_63	Bacteria	Proteobacteria	Alphaproteobacteria	Rhizobiales	Xanthobacteraceae	uncultured
OTU_95	Bacteria	Proteobacteria	Alphaproteobacteria	Rhizobiales	Xanthobacteraceae	Rhodoplanes
OTU_978	Bacteria	Proteobacteria	Alphaproteobacteria	Rhizobiales	Xanthobacteraceae
OTU_668	Bacteria	Proteobacteria	Alphaproteobacteria	Rhizobiales	Xanthobacteraceae	Pseudolabrys
OTU_1472	Bacteria	Proteobacteria	Alphaproteobacteria	Rhizobiales	Xanthobacteraceae	Pseudolabrys
OTU_7051	Bacteria	Proteobacteria	Alphaproteobacteria	Rhizobiales	Xanthobacteraceae	Pseudolabrys
OTU_1007	Bacteria	Proteobacteria	Alphaproteobacteria	Rhizobiales	Xanthobacteraceae	Pseudolabrys
OTU_2135	Bacteria	Proteobacteria	Alphaproteobacteria	Rhizobiales	Xanthobacteraceae	Pseudolabrys
OTU_3964	Bacteria	Proteobacteria	Alphaproteobacteria	Rhizobiales	Xanthobacteraceae	Pseudolabrys
OTU_128	Bacteria	Proteobacteria	Alphaproteobacteria	Rhizobiales	Xanthobacteraceae	uncultured
OTU_617	Bacteria	Proteobacteria	Alphaproteobacteria	Rhizobiales	Xanthobacteraceae	uncultured
OTU_177	Bacteria	Proteobacteria	Alphaproteobacteria	Rhizobiales	Xanthobacteraceae	Rhodoplanes
OTU_459	Bacteria	Proteobacteria	Alphaproteobacteria	Rhizobiales	Xanthobacteraceae	Rhodoplanes
OTU_232	Bacteria	Proteobacteria	Alphaproteobacteria	Rhizobiales	Xanthobacteraceae	Rhodoplanes
OTU_1725	Bacteria	Proteobacteria	Alphaproteobacteria	Rhizobiales	Xanthobacteraceae
OTU_3503	Bacteria	Proteobacteria	Alphaproteobacteria	Rhizobiales	Xanthobacteraceae	uncultured
OTU_378	Bacteria	Proteobacteria	Alphaproteobacteria	Rhizobiales	Xanthobacteraceae	uncultured
OTU_52	Bacteria	Proteobacteria	Alphaproteobacteria	Rhizobiales	Xanthobacteraceae	uncultured
OTU_773	Bacteria	Proteobacteria	Alphaproteobacteria	Rhizobiales	Xanthobacteraceae	uncultured
OTU_3461	Bacteria	Proteobacteria	Alphaproteobacteria	Rhizobiales	Xanthobacteraceae	uncultured
OTU_1964	Bacteria	Proteobacteria	Alphaproteobacteria	Rhizobiales	Xanthobacteraceae	uncultured
OTU_689	Bacteria	Proteobacteria	Alphaproteobacteria	Rhizobiales	Xanthobacteraceae	uncultured
OTU_1008	Bacteria	Proteobacteria	Alphaproteobacteria	Rhizobiales	Xanthobacteraceae	uncultured
OTU_180	Bacteria	Proteobacteria	Alphaproteobacteria	Rhizobiales	Xanthobacteraceae	uncultured
OTU_675	Bacteria	Proteobacteria	Alphaproteobacteria	Rhizobiales	Xanthobacteraceae	uncultured
OTU_400	Bacteria	Proteobacteria	Alphaproteobacteria	Rhizobiales	Xanthobacteraceae	Pseudorhodoplanes
OTU_523	Bacteria	Proteobacteria	Alphaproteobacteria	Rhizobiales	Xanthobacteraceae	Tardiphaga
OTU_2783	Bacteria	Proteobacteria	Alphaproteobacteria	Rhizobiales	Xanthobacteraceae	Rhodopseudomonas
OTU_1	Bacteria	Proteobacteria	Alphaproteobacteria	Rhizobiales	Xanthobacteraceae	Bradyrhizobium
OTU_2637	Bacteria	Proteobacteria	Alphaproteobacteria	Rhizobiales	Xanthobacteraceae	Bradyrhizobium
OTU_1390	Bacteria	Proteobacteria	Alphaproteobacteria	Rhizobiales	Xanthobacteraceae	uncultured
OTU_1031	Bacteria	Proteobacteria	Alphaproteobacteria	Rhizobiales	Xanthobacteraceae
OTU_2655	Bacteria	Proteobacteria	Alphaproteobacteria	Rhizobiales	Xanthobacteraceae	uncultured
OTU_2499	Bacteria	Proteobacteria	Alphaproteobacteria	Rhizobiales
OTU_1069	Bacteria	Proteobacteria	Alphaproteobacteria	Rhizobiales	Beijerinckiaceae	Roseiarcus
OTU_50	Bacteria	Proteobacteria	Alphaproteobacteria	Rhizobiales	Beijerinckiaceae
OTU_272	Bacteria	Proteobacteria	Alphaproteobacteria	Rhizobiales	Beijerinckiaceae	Methylorosula
OTU_145	Bacteria	Proteobacteria	Alphaproteobacteria	Rhizobiales	Beijerinckiaceae	alphaI cluster
OTU_80	Bacteria	Proteobacteria	Alphaproteobacteria	Rhizobiales	Beijerinckiaceae	Microvirga
OTU_1556	Bacteria	Proteobacteria	Alphaproteobacteria	Rhizobiales	Beijerinckiaceae	Microvirga
OTU_1566	Bacteria	Proteobacteria	Alphaproteobacteria	Rhizobiales	Beijerinckiaceae	Microvirga
OTU_663	Bacteria	Proteobacteria	Alphaproteobacteria	Rhizobiales	Beijerinckiaceae	Microvirga
OTU_2060	Bacteria	Proteobacteria	Alphaproteobacteria	Rhizobiales	Beijerinckiaceae
OTU_790	Bacteria	Proteobacteria	Alphaproteobacteria	Rhizobiales	Beijerinckiaceae	Microvirga
OTU_5718	Bacteria	Proteobacteria	Alphaproteobacteria	Rhizobiales	Beijerinckiaceae
OTU_1296	Bacteria	Proteobacteria	Alphaproteobacteria	Rhizobiales	Beijerinckiaceae	Microvirga
OTU_971	Bacteria	Proteobacteria	Alphaproteobacteria	Rhizobiales	Beijerinckiaceae	Microvirga
OTU_984	Bacteria	Proteobacteria	Alphaproteobacteria	Rhizobiales	Beijerinckiaceae	Methylobacterium
OTU_1048	Bacteria	Proteobacteria	Alphaproteobacteria	Rhizobiales	Beijerinckiaceae	Methylobacterium
OTU_1908	Bacteria	Proteobacteria	Alphaproteobacteria	Rhizobiales	Beijerinckiaceae	uncultured
OTU_328	Bacteria	Proteobacteria	Alphaproteobacteria	Rhizobiales	Beijerinckiaceae
OTU_3363	Bacteria	Proteobacteria	Alphaproteobacteria	Rhizobiales
OTU_3922	Bacteria	Proteobacteria	Alphaproteobacteria	Rhizobiales	Xanthobacteraceae	uncultured
OTU_1200	Bacteria	Proteobacteria	Alphaproteobacteria	Rhizobiales	Labraceae	Labrys
OTU_1711	Bacteria	Proteobacteria	Alphaproteobacteria	Rhizobiales	Labraceae	Labrys
OTU_5996	Bacteria	Proteobacteria	Alphaproteobacteria	Rhizobiales	Rhizobiaceae
OTU_151	Bacteria	Proteobacteria	Alphaproteobacteria	Rhizobiales	Rhizobiaceae
OTU_377	Bacteria	Proteobacteria	Alphaproteobacteria	Rhizobiales	Rhizobiaceae	Mesorhizobium
OTU_109	Bacteria	Proteobacteria	Alphaproteobacteria	Rhizobiales	Rhizobiaceae	Mesorhizobium
OTU_4026	Bacteria	Proteobacteria	Alphaproteobacteria	Rhizobiales	Rhizobiaceae	Phyllobacterium
OTU_1663	Bacteria	Proteobacteria	Alphaproteobacteria	Rhizobiales	Rhizobiaceae	Allorhizobium-Neorhizobium-Pararhizobium-Rhizobium
OTU_4059	Bacteria	Proteobacteria	Alphaproteobacteria	Rhizobiales	Rhizobiaceae	Allorhizobium-Neorhizobium-Pararhizobium-Rhizobium
OTU_906	Bacteria	Proteobacteria	Alphaproteobacteria	Rhizobiales	Rhizobiaceae	Allorhizobium-Neorhizobium-Pararhizobium-Rhizobium
OTU_345	Bacteria	Proteobacteria	Alphaproteobacteria	Rhizobiales	Rhizobiaceae	Allorhizobium-Neorhizobium-Pararhizobium-Rhizobium
OTU_4660	Bacteria	Proteobacteria	Alphaproteobacteria	Rhizobiales	Rhizobiaceae
OTU_1473	Bacteria	Proteobacteria	Alphaproteobacteria	Rhizobiales	Devosiaceae	Devosia
OTU_305	Bacteria	Proteobacteria	Alphaproteobacteria	Rhizobiales	Devosiaceae	Devosia
OTU_1369	Bacteria	Proteobacteria	Alphaproteobacteria	Rhizobiales	Rhizobiales Incertae Sedis	Bauldia
OTU_504	Bacteria	Proteobacteria	Alphaproteobacteria	Rhizobiales	Rhizobiales Incertae Sedis	Bauldia
OTU_600	Bacteria	Proteobacteria	Alphaproteobacteria	Rhizobiales	Rhizobiales Incertae Sedis	Bauldia
OTU_1012	Bacteria	Proteobacteria	Alphaproteobacteria	Rhizobiales	Rhizobiales Incertae Sedis	Bauldia
OTU_3906	Bacteria	Proteobacteria	Alphaproteobacteria	Rhizobiales	Rhizobiales Incertae Sedis	Bauldia
OTU_959	Bacteria	Proteobacteria	Alphaproteobacteria	Rhizobiales	Rhizobiales Incertae Sedis	Bauldia
OTU_1131	Bacteria	Proteobacteria	Alphaproteobacteria	Rhizobiales	Rhizobiales Incertae Sedis	Bauldia
OTU_1141	Bacteria	Proteobacteria	Alphaproteobacteria	Rhizobiales	Rhizobiales Incertae Sedis	Bauldia
OTU_25	Bacteria	Proteobacteria	Alphaproteobacteria	Rhizobiales	Hyphomicrobiaceae	Pedomicrobium
OTU_3545	Bacteria	Proteobacteria	Alphaproteobacteria	Rhizobiales	Hyphomicrobiaceae	Pedomicrobium
OTU_1313	Bacteria	Proteobacteria	Alphaproteobacteria	Rhizobiales	Hyphomicrobiaceae	Pedomicrobium
OTU_616	Bacteria	Proteobacteria	Alphaproteobacteria	Rhizobiales	Hyphomicrobiaceae	Pedomicrobium
OTU_3495	Bacteria	Proteobacteria	Alphaproteobacteria	Rhizobiales	Hyphomicrobiaceae	Pedomicrobium
OTU_6359	Bacteria	Proteobacteria	Alphaproteobacteria	Rhizobiales	Hyphomicrobiaceae	Pedomicrobium
OTU_168	Bacteria	Proteobacteria	Alphaproteobacteria	Rhizobiales	Hyphomicrobiaceae	Pedomicrobium
OTU_3367	Bacteria	Proteobacteria	Alphaproteobacteria	Rhizobiales	Hyphomicrobiaceae	Pedomicrobium
OTU_171	Bacteria	Proteobacteria	Alphaproteobacteria	Rhizobiales	Hyphomicrobiaceae	Pedomicrobium
OTU_1297	Bacteria	Proteobacteria	Alphaproteobacteria	Rhizobiales	Hyphomicrobiaceae	Pedomicrobium
OTU_239	Bacteria	Proteobacteria	Alphaproteobacteria	Rhizobiales	Hyphomicrobiaceae	Hyphomicrobium
OTU_3354	Bacteria	Proteobacteria	Alphaproteobacteria	Rhizobiales	Hyphomicrobiaceae
OTU_111	Bacteria	Proteobacteria	Alphaproteobacteria	Rhizobiales	Hyphomicrobiaceae	Hyphomicrobium
OTU_1535	Bacteria	Proteobacteria	Alphaproteobacteria	Rhizobiales	Hyphomicrobiaceae	Hyphomicrobium
OTU_800	Bacteria	Proteobacteria	Alphaproteobacteria	Rhizobiales	Rhodomicrobiaceae	Rhodomicrobium
OTU_387	Bacteria	Proteobacteria	Alphaproteobacteria	Rhizobiales	uncultured
OTU_4348	Bacteria	Proteobacteria	Alphaproteobacteria	Rhizobiales	uncultured
OTU_2123	Bacteria	Proteobacteria	Alphaproteobacteria	Rhizobiales	uncultured
OTU_501	Bacteria	Proteobacteria	Alphaproteobacteria	Rhizobiales	uncultured
OTU_3353	Bacteria	Proteobacteria	Alphaproteobacteria	Rhizobiales	uncultured
OTU_27	Bacteria	Proteobacteria	Alphaproteobacteria	Rhizobiales	Methyloligellaceae	uncultured
OTU_769	Bacteria	Proteobacteria	Alphaproteobacteria	Rhizobiales	Methyloligellaceae	uncultured
OTU_1061	Bacteria	Proteobacteria	Alphaproteobacteria	Rhizobiales	Methyloligellaceae	uncultured
OTU_2895	Bacteria	Proteobacteria	Alphaproteobacteria	Rhizobiales
OTU_264	Bacteria	Proteobacteria	Alphaproteobacteria	Rhizobiales	Rhizobiales Incertae Sedis	uncultured
OTU_645	Bacteria	Proteobacteria	Alphaproteobacteria	Rhizobiales	Rhizobiales Incertae Sedis	uncultured
OTU_1051	Bacteria	Proteobacteria	Alphaproteobacteria	Rhizobiales	Rhizobiales Incertae Sedis	uncultured
OTU_469	Bacteria	Proteobacteria	Alphaproteobacteria	Rhizobiales	Rhizobiales Incertae Sedis	Nordella
OTU_64	Bacteria	Proteobacteria	Alphaproteobacteria	Rhizobiales	Rhizobiales Incertae Sedis	Nordella
OTU_152	Bacteria	Proteobacteria	Alphaproteobacteria	Rhizobiales	Rhizobiales Incertae Sedis	Nordella
OTU_1893	Bacteria	Proteobacteria	Alphaproteobacteria	Rhizobiales	Rhizobiales Incertae Sedis	Nordella
OTU_1025	Bacteria	Proteobacteria	Alphaproteobacteria	Rhizobiales	Rhizobiales Incertae Sedis	Nordella
OTU_439	Bacteria	Proteobacteria	Alphaproteobacteria	uncultured
OTU_430	Bacteria	Proteobacteria	Alphaproteobacteria	Caulobacterales	Caulobacteraceae	Caulobacter
OTU_1624	Bacteria	Proteobacteria	Alphaproteobacteria	Caulobacterales	Caulobacteraceae	Phenylobacterium
OTU_542	Bacteria	Proteobacteria	Alphaproteobacteria	Caulobacterales	Caulobacteraceae	Phenylobacterium
OTU_505	Bacteria	Proteobacteria	Alphaproteobacteria	Caulobacterales	Caulobacteraceae	Phenylobacterium
OTU_2652	Bacteria	Proteobacteria	Alphaproteobacteria	Caulobacterales	Caulobacteraceae	Phenylobacterium
OTU_702	Bacteria	Proteobacteria	Alphaproteobacteria	Caulobacterales	Caulobacteraceae
OTU_2500	Bacteria	Proteobacteria	Alphaproteobacteria	Caulobacterales	Caulobacteraceae	uncultured
OTU_1138	Bacteria	Proteobacteria	Alphaproteobacteria	Caulobacterales	Hyphomonadaceae	SWB02
OTU_1365	Bacteria	Proteobacteria	Alphaproteobacteria	Caulobacterales	Hyphomonadaceae	SWB02
OTU_6224	Bacteria	Proteobacteria	Alphaproteobacteria	Caulobacterales	Hyphomonadaceae	SWB02
OTU_2092	Bacteria	Proteobacteria	Alphaproteobacteria	Caulobacterales	Hyphomonadaceae	SWB02
OTU_3982	Bacteria	Proteobacteria	Alphaproteobacteria	Caulobacterales	Hyphomonadaceae	Hirschia
OTU_3948	Bacteria	Proteobacteria	Alphaproteobacteria	Micropepsales	Micropepsaceae	uncultured
OTU_831	Bacteria	Proteobacteria	Alphaproteobacteria	Micropepsales	Micropepsaceae	uncultured
OTU_1187	Bacteria	Proteobacteria	Alphaproteobacteria	Micropepsales	Micropepsaceae	uncultured
OTU_637	Bacteria	Proteobacteria	Alphaproteobacteria	Micropepsales	Micropepsaceae	uncultured
OTU_2329	Bacteria	Proteobacteria	Alphaproteobacteria	Micropepsales	Micropepsaceae	uncultured
OTU_681	Bacteria	Proteobacteria	Alphaproteobacteria	Micropepsales	Micropepsaceae	uncultured
OTU_1699	Bacteria	Proteobacteria	Alphaproteobacteria	Micropepsales	Micropepsaceae	uncultured
OTU_3869	Bacteria	Proteobacteria	Alphaproteobacteria	Micropepsales	Micropepsaceae	uncultured
OTU_184	Bacteria	Proteobacteria	Alphaproteobacteria	Rhizobiales	KF-JG30-B3
OTU_3976	Bacteria	Proteobacteria	Alphaproteobacteria	Rhizobiales	KF-JG30-B3
OTU_848	Bacteria	Proteobacteria	Alphaproteobacteria	Rhizobiales	KF-JG30-B3
OTU_839	Bacteria	Proteobacteria	Alphaproteobacteria	Rhizobiales	A0839
OTU_720	Bacteria	Proteobacteria	Alphaproteobacteria	Rhodobacterales	Rhodobacteraceae	Amaricoccus
OTU_6402	Bacteria	Proteobacteria	Alphaproteobacteria	Rhodobacterales	Rhodobacteraceae
OTU_1974	Bacteria	Proteobacteria	Alphaproteobacteria	Sphingomonadales	Sphingomonadaceae	Sphingomonas
OTU_382	Bacteria	Proteobacteria	Alphaproteobacteria	Sphingomonadales	Sphingomonadaceae	Sphingomonas
OTU_24	Bacteria	Proteobacteria	Alphaproteobacteria	Sphingomonadales	Sphingomonadaceae	Sphingomonas
OTU_3309	Bacteria	Proteobacteria	Alphaproteobacteria	Sphingomonadales	Sphingomonadaceae	Sphingomonas
OTU_750	Bacteria	Proteobacteria	Alphaproteobacteria	Sphingomonadales	Sphingomonadaceae	Sphingomonas
OTU_390	Bacteria	Proteobacteria	Alphaproteobacteria	Sphingomonadales	Sphingomonadaceae	Sphingomonas
OTU_216	Bacteria	Proteobacteria	Alphaproteobacteria	Sphingomonadales	Sphingomonadaceae	Sphingomonas
OTU_850	Bacteria	Proteobacteria	Alphaproteobacteria	Sphingomonadales	Sphingomonadaceae	Sphingomonas
OTU_2443	Bacteria	Proteobacteria	Alphaproteobacteria	Sphingomonadales	Sphingomonadaceae	Sphingomonas
OTU_825	Bacteria	Proteobacteria	Alphaproteobacteria	Sphingomonadales	Sphingomonadaceae	Sphingomonas
OTU_84	Bacteria	Proteobacteria	Alphaproteobacteria	Sphingomonadales	Sphingomonadaceae	Sphingomonas
OTU_1992	Bacteria	Proteobacteria	Alphaproteobacteria	Sphingomonadales	Sphingomonadaceae	Sphingomonas
OTU_1418	Bacteria	Proteobacteria	Alphaproteobacteria	Sphingomonadales	Sphingomonadaceae	Sphingomonas
OTU_467	Bacteria	Proteobacteria	Alphaproteobacteria	Sphingomonadales	Sphingomonadaceae	Sphingomonas
OTU_586	Bacteria	Proteobacteria	Alphaproteobacteria	Sphingomonadales	Sphingomonadaceae	Sphingomonas
OTU_1862	Bacteria	Proteobacteria	Alphaproteobacteria	Sphingomonadales	Sphingomonadaceae	Sphingomonas
OTU_1037	Bacteria	Proteobacteria	Alphaproteobacteria	Sphingomonadales	Sphingomonadaceae	Altererythrobacter
OTU_811	Bacteria	Proteobacteria	Alphaproteobacteria	Sphingomonadales	Sphingomonadaceae	Altererythrobacter
OTU_1502	Bacteria	Proteobacteria	Alphaproteobacteria	Sphingomonadales	Sphingomonadaceae	Altererythrobacter
OTU_407	Bacteria	Proteobacteria	Alphaproteobacteria	Sphingomonadales	Sphingomonadaceae	Porphyrobacter
OTU_4297	Bacteria	Proteobacteria	Alphaproteobacteria	Sphingomonadales	Sphingomonadaceae	Sphingomonas
OTU_2244	Bacteria	Proteobacteria	Alphaproteobacteria	Sphingomonadales	Sphingomonadaceae	Ellin6055
OTU_2608	Bacteria	Proteobacteria	Alphaproteobacteria	Sphingomonadales	Sphingomonadaceae	uncultured
OTU_419	Bacteria	Proteobacteria	Alphaproteobacteria	Sphingomonadales	Sphingomonadaceae	uncultured
OTU_2295	Bacteria	Proteobacteria	Alphaproteobacteria	Tistrellales	Geminicoccaceae	Candidatus Alysiosphaera
OTU_510	Bacteria	Proteobacteria	Alphaproteobacteria	Tistrellales	Geminicoccaceae	Candidatus Alysiosphaera
OTU_874	Bacteria	Proteobacteria	Alphaproteobacteria	Tistrellales	Geminicoccaceae	Candidatus Alysiosphaera
OTU_574	Bacteria	Proteobacteria	Alphaproteobacteria	Tistrellales	Geminicoccaceae	Candidatus Alysiosphaera
OTU_488	Bacteria	Proteobacteria	Alphaproteobacteria	Tistrellales	Geminicoccaceae	Candidatus Alysiosphaera
OTU_1631	Bacteria	Proteobacteria	Alphaproteobacteria	Tistrellales	Geminicoccaceae	Candidatus Alysiosphaera
OTU_2826	Bacteria	Proteobacteria	Alphaproteobacteria	Tistrellales	Geminicoccaceae	uncultured
OTU_6468	Bacteria	Proteobacteria	Alphaproteobacteria	Tistrellales	Geminicoccaceae	uncultured
OTU_766	Bacteria	Proteobacteria	Alphaproteobacteria	Tistrellales	Geminicoccaceae	uncultured
OTU_2907	Bacteria	Proteobacteria	Alphaproteobacteria	Tistrellales	Geminicoccaceae	uncultured
OTU_6592	Bacteria	Proteobacteria	Alphaproteobacteria	Tistrellales	Geminicoccaceae	uncultured
OTU_1898	Bacteria	Proteobacteria	Alphaproteobacteria	Tistrellales	Geminicoccaceae	uncultured
OTU_2780	Bacteria	Proteobacteria	Alphaproteobacteria	Elsterales	uncultured
OTU_6996	Bacteria	Proteobacteria	Alphaproteobacteria	Elsterales	uncultured
OTU_225	Bacteria	Proteobacteria	Alphaproteobacteria	Elsterales	uncultured
OTU_2356	Bacteria	Proteobacteria	Alphaproteobacteria	Elsterales	uncultured
OTU_570	Bacteria	Proteobacteria	Alphaproteobacteria	Elsterales	uncultured
OTU_4534	Bacteria	Proteobacteria	Alphaproteobacteria	Elsterales	uncultured
OTU_1126	Bacteria	Proteobacteria	Alphaproteobacteria	Elsterales	uncultured
OTU_228	Bacteria	Proteobacteria	Alphaproteobacteria	Elsterales	uncultured
OTU_4540	Bacteria	Proteobacteria	Alphaproteobacteria	Elsterales	uncultured
OTU_394	Bacteria	Proteobacteria	Alphaproteobacteria	Elsterales	uncultured
OTU_5643	Bacteria	Proteobacteria	Alphaproteobacteria	Elsterales	uncultured
OTU_699	Bacteria	Proteobacteria	Alphaproteobacteria	Elsterales	uncultured
OTU_1308	Bacteria	Proteobacteria	Alphaproteobacteria	Elsterales	uncultured
OTU_408	Bacteria	Proteobacteria	Alphaproteobacteria	Elsterales	uncultured
OTU_2653	Bacteria	Proteobacteria	Alphaproteobacteria	Elsterales	uncultured
OTU_204	Bacteria	Proteobacteria	Alphaproteobacteria	Elsterales	uncultured
OTU_507	Bacteria	Proteobacteria	Alphaproteobacteria	Elsterales	uncultured
OTU_251	Bacteria	Proteobacteria	Alphaproteobacteria	Elsterales	uncultured
OTU_2728	Bacteria	Proteobacteria	Alphaproteobacteria	Elsterales	uncultured
OTU_5587	Bacteria	Proteobacteria	Alphaproteobacteria	Elsterales	uncultured
OTU_894	Bacteria	Proteobacteria	Alphaproteobacteria	Elsterales	uncultured
OTU_2151	Bacteria	Proteobacteria	Alphaproteobacteria	Elsterales	uncultured
OTU_1267	Bacteria	Proteobacteria	Alphaproteobacteria	Elsterales	uncultured
OTU_737	Bacteria	Proteobacteria	Alphaproteobacteria	Elsterales	uncultured
OTU_1112	Bacteria	Proteobacteria	Alphaproteobacteria	Elsterales	URHD0088
OTU_6227	Bacteria	Proteobacteria	Alphaproteobacteria	Elsterales	URHD0088
OTU_2116	Bacteria	Proteobacteria	Alphaproteobacteria	Elsterales
OTU_2781	Bacteria	Proteobacteria	Alphaproteobacteria	Elsterales	uncultured
OTU_2094	Bacteria	Proteobacteria	Alphaproteobacteria	Reyranellales	Reyranellaceae	uncultured
OTU_761	Bacteria	Proteobacteria	Alphaproteobacteria	Rhodospirillales	Rhodopirillaceae	Defluviicoccus
OTU_1895	Bacteria	Proteobacteria	Alphaproteobacteria	Rhodospirillales	Rhodopirillaceae	Defluviicoccus
OTU_992	Bacteria	Proteobacteria	Alphaproteobacteria	Rhodospirillales	Rhodopirillaceae	Defluviicoccus
OTU_509	Bacteria	Proteobacteria	Alphaproteobacteria	Azospirillales	uncultured
OTU_6642	Bacteria	Proteobacteria	Alphaproteobacteria	Azospirillales	uncultured
OTU_1557	Bacteria	Proteobacteria	Alphaproteobacteria	Azospirillales	Azospirillaceae	Skermanella
OTU_69	Bacteria	Proteobacteria	Alphaproteobacteria	Azospirillales	Azospirillaceae	Skermanella
OTU_461	Bacteria	Proteobacteria	Alphaproteobacteria	Azospirillales	Azospirillaceae	Skermanella
OTU_2347	Bacteria	Proteobacteria	Alphaproteobacteria	Azospirillales	Inquilinaceae	Inquilinus
OTU_2112	Bacteria	Proteobacteria	Alphaproteobacteria	Dongiales	Dongiaceae	Dongia
OTU_1409	Bacteria	Proteobacteria	Alphaproteobacteria	Dongiales	Dongiaceae	Dongia
OTU_530	Bacteria	Proteobacteria	Alphaproteobacteria	uncultured
OTU_575	Bacteria	Proteobacteria	Alphaproteobacteria	uncultured
OTU_479	Bacteria	Proteobacteria	Alphaproteobacteria	uncultured
OTU_1384	Bacteria	Proteobacteria	Alphaproteobacteria
OTU_1375	Bacteria	Proteobacteria	Alphaproteobacteria	uncultured
OTU_271	Bacteria	Proteobacteria	Alphaproteobacteria	Reyranellales	Reyranellaceae	Reyranella
OTU_273	Bacteria	Proteobacteria	Alphaproteobacteria	Reyranellales	Reyranellaceae	Reyranella
OTU_114	Bacteria	Proteobacteria	Alphaproteobacteria	Reyranellales	Reyranellaceae	Reyranella
OTU_2649	Bacteria	Proteobacteria	Alphaproteobacteria	Reyranellales	Reyranellaceae	Reyranella
OTU_460	Bacteria	Proteobacteria	Alphaproteobacteria	Reyranellales	Reyranellaceae	Reyranella
OTU_209	Bacteria	Proteobacteria	Alphaproteobacteria	Acetobacterales	Acetobacteraceae	uncultured
OTU_6591	Bacteria	Proteobacteria	Alphaproteobacteria	Acetobacterales	Acetobacteraceae	uncultured
OTU_5434	Bacteria	Proteobacteria	Alphaproteobacteria	Acetobacterales	Acetobacteraceae	Acidiphilium
OTU_1538	Bacteria	Proteobacteria	Alphaproteobacteria	Acetobacterales	Acetobacteraceae
OTU_703	Bacteria	Proteobacteria	Alphaproteobacteria	Acetobacterales	Acetobacteraceae
OTU_1147	Bacteria	Proteobacteria	Alphaproteobacteria	Acetobacterales	Acetobacteraceae
OTU_2612	Bacteria	Proteobacteria	Alphaproteobacteria	Acetobacterales	Acetobacteraceae	uncultured
OTU_40	Bacteria	Proteobacteria	Alphaproteobacteria	Acetobacterales	Acetobacteraceae	uncultured
OTU_853	Bacteria	Proteobacteria	Alphaproteobacteria	Acetobacterales	Acetobacteraceae	uncultured
OTU_683	Bacteria	Proteobacteria	Alphaproteobacteria	Acetobacterales	Acetobacteraceae	uncultured
OTU_2380	Bacteria	Proteobacteria	Alphaproteobacteria	Acetobacterales	Acetobacteraceae	uncultured
OTU_1337	Bacteria	Proteobacteria	Alphaproteobacteria	Acetobacterales	Acetobacteraceae	uncultured
OTU_4620	Bacteria	Proteobacteria	Alphaproteobacteria	Acetobacterales	Acetobacteraceae	uncultured
OTU_1476	Bacteria	Proteobacteria	Alphaproteobacteria	Acetobacterales	Acetobacteraceae	uncultured
OTU_754	Bacteria	Proteobacteria	Alphaproteobacteria	Acetobacterales	Acetobacteraceae	uncultured
OTU_1889	Bacteria	Proteobacteria	Alphaproteobacteria	Acetobacterales	Acetobacteraceae
OTU_857	Bacteria	Proteobacteria	Alphaproteobacteria	Acetobacterales	Acetobacteraceae
OTU_5287	Bacteria	Proteobacteria	Alphaproteobacteria	Acetobacterales	Acetobacteraceae
OTU_1020	Bacteria	Proteobacteria	Gammaproteobacteria	Betaproteobacteriales	Nitrosomonadaceae	MND1
OTU_1162	Bacteria	Proteobacteria	Gammaproteobacteria	Betaproteobacteriales	Nitrosomonadaceae	MND1
OTU_1093	Bacteria	Proteobacteria	Gammaproteobacteria	Betaproteobacteriales	Nitrosomonadaceae	MND1
OTU_1305	Bacteria	Proteobacteria	Gammaproteobacteria	Betaproteobacteriales	Nitrosomonadaceae	MND1
OTU_1822	Bacteria	Proteobacteria	Gammaproteobacteria	Betaproteobacteriales	Nitrosomonadaceae	MND1
OTU_3405	Bacteria	Proteobacteria	Gammaproteobacteria	Betaproteobacteriales	Nitrosomonadaceae	MND1
OTU_2413	Bacteria	Proteobacteria	Gammaproteobacteria	Betaproteobacteriales	Nitrosomonadaceae	MND1
OTU_482	Bacteria	Proteobacteria	Gammaproteobacteria	Betaproteobacteriales	Nitrosomonadaceae	MND1
OTU_1368	Bacteria	Proteobacteria	Gammaproteobacteria	Betaproteobacteriales	Nitrosomonadaceae	MND1
OTU_2957	Bacteria	Proteobacteria	Gammaproteobacteria	Betaproteobacteriales	Nitrosomonadaceae	MND1
OTU_609	Bacteria	Proteobacteria	Gammaproteobacteria	Betaproteobacteriales	Nitrosomonadaceae	MND1
OTU_709	Bacteria	Proteobacteria	Gammaproteobacteria	Betaproteobacteriales	Nitrosomonadaceae	MND1
OTU_2104	Bacteria	Proteobacteria	Gammaproteobacteria	Betaproteobacteriales	Nitrosomonadaceae	MND1
OTU_411	Bacteria	Proteobacteria	Gammaproteobacteria	Betaproteobacteriales	Nitrosomonadaceae	MND1
OTU_3856	Bacteria	Proteobacteria	Gammaproteobacteria	Betaproteobacteriales	Nitrosomonadaceae	MND1
OTU_4559	Bacteria	Proteobacteria	Gammaproteobacteria	Betaproteobacteriales	Nitrosomonadaceae	MND1
OTU_466	Bacteria	Proteobacteria	Gammaproteobacteria	Betaproteobacteriales	Nitrosomonadaceae	MND1
OTU_388	Bacteria	Proteobacteria	Gammaproteobacteria	Betaproteobacteriales	Nitrosomonadaceae	MND1
OTU_4602	Bacteria	Proteobacteria	Gammaproteobacteria	Betaproteobacteriales	Nitrosomonadaceae	MND1
OTU_6084	Bacteria	Proteobacteria	Gammaproteobacteria	Betaproteobacteriales	Nitrosomonadaceae	MND1
OTU_376	Bacteria	Proteobacteria	Gammaproteobacteria	Betaproteobacteriales	Nitrosomonadaceae	MND1
OTU_528	Bacteria	Proteobacteria	Gammaproteobacteria	Betaproteobacteriales	Nitrosomonadaceae	MND1
OTU_6514	Bacteria	Proteobacteria	Gammaproteobacteria	Betaproteobacteriales	Nitrosomonadaceae	MND1
OTU_2306	Bacteria	Proteobacteria	Gammaproteobacteria	Betaproteobacteriales	Nitrosomonadaceae	MND1
OTU_1940	Bacteria	Proteobacteria	Gammaproteobacteria	Betaproteobacteriales	B1-7BS
OTU_1006	Bacteria	Proteobacteria	Gammaproteobacteria	Betaproteobacteriales	Nitrosomonadaceae	GOUTA6
OTU_2132	Bacteria	Proteobacteria	Gammaproteobacteria	Betaproteobacteriales	Nitrosomonadaceae	GOUTA6
OTU_6246	Bacteria	Proteobacteria	Gammaproteobacteria	Betaproteobacteriales	Nitrosomonadaceae	GOUTA6
OTU_2150	Bacteria	Proteobacteria	Gammaproteobacteria	Betaproteobacteriales	Nitrosomonadaceae	mle1-7
OTU_781	Bacteria	Proteobacteria	Gammaproteobacteria	Betaproteobacteriales	Nitrosomonadaceae	mle1-7
OTU_284	Bacteria	Proteobacteria	Gammaproteobacteria	Betaproteobacteriales	Nitrosomonadaceae	mle1-7
OTU_441	Bacteria	Proteobacteria	Gammaproteobacteria	Betaproteobacteriales	Nitrosomonadaceae	mle1-7
OTU_3553	Bacteria	Proteobacteria	Gammaproteobacteria	Betaproteobacteriales	Nitrosomonadaceae	mle1-7
OTU_1977	Bacteria	Proteobacteria	Gammaproteobacteria	Betaproteobacteriales	Nitrosomonadaceae	IS-44
OTU_4333	Bacteria	Proteobacteria	Gammaproteobacteria	Betaproteobacteriales	Nitrosomonadaceae	IS-44
OTU_2352	Bacteria	Proteobacteria	Gammaproteobacteria	Betaproteobacteriales	Nitrosomonadaceae	IS-44
OTU_3961	Bacteria	Proteobacteria	Gammaproteobacteria	Betaproteobacteriales	Nitrosomonadaceae	IS-44
OTU_725	Bacteria	Proteobacteria	Gammaproteobacteria	Betaproteobacteriales	Nitrosomonadaceae	IS-44
OTU_6492	Bacteria	Proteobacteria	Gammaproteobacteria	Betaproteobacteriales	Nitrosomonadaceae	IS-44
OTU_797	Bacteria	Proteobacteria	Gammaproteobacteria	Betaproteobacteriales	Nitrosomonadaceae	Nitrosospira
OTU_6196	Bacteria	Proteobacteria	Gammaproteobacteria	Betaproteobacteriales	Gallionellaceae	Sideroxydans
OTU_6240	Bacteria	Proteobacteria	Gammaproteobacteria	Betaproteobacteriales	Gallionellaceae	Candidatus Nitrotoga
OTU_6788	Bacteria	Proteobacteria	Gammaproteobacteria	Betaproteobacteriales	Gallionellaceae
OTU_1567	Bacteria	Proteobacteria	Gammaproteobacteria	Betaproteobacteriales	Nitrosomonadaceae	Ellin6067
OTU_3717	Bacteria	Proteobacteria	Gammaproteobacteria	Betaproteobacteriales	Nitrosomonadaceae	Ellin6067
OTU_471	Bacteria	Proteobacteria	Gammaproteobacteria	Betaproteobacteriales	Nitrosomonadaceae	Ellin6067
OTU_7026	Bacteria	Proteobacteria	Gammaproteobacteria	Betaproteobacteriales	Nitrosomonadaceae	Ellin6067
OTU_6185	Bacteria	Proteobacteria	Gammaproteobacteria	Betaproteobacteriales	Nitrosomonadaceae	Ellin6067
OTU_2299	Bacteria	Proteobacteria	Gammaproteobacteria	Betaproteobacteriales	Nitrosomonadaceae	Ellin6067
OTU_2341	Bacteria	Proteobacteria	Gammaproteobacteria	Betaproteobacteriales	Nitrosomonadaceae	Ellin6067
OTU_3966	Bacteria	Proteobacteria	Gammaproteobacteria	Betaproteobacteriales	Nitrosomonadaceae	Ellin6067
OTU_285	Bacteria	Proteobacteria	Gammaproteobacteria	Betaproteobacteriales	Nitrosomonadaceae	Ellin6067
OTU_1439	Bacteria	Proteobacteria	Gammaproteobacteria	Betaproteobacteriales	Nitrosomonadaceae	Ellin6067
OTU_2003	Bacteria	Proteobacteria	Gammaproteobacteria	Betaproteobacteriales	Nitrosomonadaceae	Ellin6067
OTU_1001	Bacteria	Proteobacteria	Gammaproteobacteria	Betaproteobacteriales	Nitrosomonadaceae	Ellin6067
OTU_1553	Bacteria	Proteobacteria	Gammaproteobacteria	Betaproteobacteriales	Nitrosomonadaceae	Ellin6067
OTU_35	Bacteria	Proteobacteria	Gammaproteobacteria	Betaproteobacteriales	Nitrosomonadaceae	Ellin6067
OTU_2280	Bacteria	Proteobacteria	Gammaproteobacteria	Betaproteobacteriales	Nitrosomonadaceae	Ellin6067
OTU_695	Bacteria	Proteobacteria	Gammaproteobacteria	Betaproteobacteriales	Nitrosomonadaceae	Ellin6067
OTU_3096	Bacteria	Proteobacteria	Gammaproteobacteria	Betaproteobacteriales	Nitrosomonadaceae	Ellin6067
OTU_1385	Bacteria	Proteobacteria	Gammaproteobacteria	Betaproteobacteriales
OTU_3457	Bacteria	Proteobacteria	Gammaproteobacteria	Betaproteobacteriales	TRA3-20
OTU_2172	Bacteria	Proteobacteria	Gammaproteobacteria	Betaproteobacteriales	TRA3-20
OTU_2296	Bacteria	Proteobacteria	Gammaproteobacteria	Betaproteobacteriales	TRA3-20
OTU_58	Bacteria	Proteobacteria	Gammaproteobacteria	Betaproteobacteriales	TRA3-20
OTU_1978	Bacteria	Proteobacteria	Gammaproteobacteria	Betaproteobacteriales	TRA3-20
OTU_1354	Bacteria	Proteobacteria	Gammaproteobacteria	Betaproteobacteriales	TRA3-20
OTU_3458	Bacteria	Proteobacteria	Gammaproteobacteria	Betaproteobacteriales	Burkholderiaceae
OTU_1382	Bacteria	Proteobacteria	Gammaproteobacteria	Betaproteobacteriales	Burkholderiaceae	Aquabacterium
OTU_1214	Bacteria	Proteobacteria	Gammaproteobacteria	Betaproteobacteriales	Burkholderiaceae	Rhizobacter
OTU_224	Bacteria	Proteobacteria	Gammaproteobacteria	Betaproteobacteriales	Burkholderiaceae
OTU_830	Bacteria	Proteobacteria	Gammaproteobacteria	Betaproteobacteriales	Burkholderiaceae	Rhizobacter
OTU_6057	Bacteria	Proteobacteria	Gammaproteobacteria	Betaproteobacteriales	Burkholderiaceae
OTU_3558	Bacteria	Proteobacteria	Gammaproteobacteria	Betaproteobacteriales	Burkholderiaceae
OTU_1087	Bacteria	Proteobacteria	Gammaproteobacteria	Betaproteobacteriales	Burkholderiaceae	Rhizobacter
OTU_1246	Bacteria	Proteobacteria	Gammaproteobacteria	Betaproteobacteriales	Burkholderiaceae	Ramlibacter
OTU_571	Bacteria	Proteobacteria	Gammaproteobacteria	Betaproteobacteriales	Burkholderiaceae	Ramlibacter
OTU_2332	Bacteria	Proteobacteria	Gammaproteobacteria	Betaproteobacteriales	Burkholderiaceae	Variovorax
OTU_2200	Bacteria	Proteobacteria	Gammaproteobacteria	Betaproteobacteriales	Burkholderiaceae	Caenimonas
OTU_518	Bacteria	Proteobacteria	Gammaproteobacteria	Betaproteobacteriales	Burkholderiaceae	Variovorax
OTU_938	Bacteria	Proteobacteria	Gammaproteobacteria	Betaproteobacteriales	Burkholderiaceae
OTU_1129	Bacteria	Proteobacteria	Gammaproteobacteria	Betaproteobacteriales	Burkholderiaceae
OTU_254	Bacteria	Proteobacteria	Gammaproteobacteria	Betaproteobacteriales	Burkholderiaceae	Ramlibacter
OTU_890	Bacteria	Proteobacteria	Gammaproteobacteria	Betaproteobacteriales	Burkholderiaceae	Ramlibacter
OTU_4152	Bacteria	Proteobacteria	Gammaproteobacteria	Betaproteobacteriales	Burkholderiaceae	Comamonas
OTU_3104	Bacteria	Proteobacteria	Gammaproteobacteria	Betaproteobacteriales	Burkholderiaceae	Rhodoferax
OTU_4535	Bacteria	Proteobacteria	Gammaproteobacteria	Betaproteobacteriales	Burkholderiaceae
OTU_1522	Bacteria	Proteobacteria	Gammaproteobacteria	Betaproteobacteriales	Burkholderiaceae	Polaromonas
OTU_2177	Bacteria	Proteobacteria	Gammaproteobacteria	Betaproteobacteriales	Burkholderiaceae	Polaromonas
OTU_274	Bacteria	Proteobacteria	Gammaproteobacteria	Betaproteobacteriales	Burkholderiaceae	uncultured
OTU_1199	Bacteria	Proteobacteria	Gammaproteobacteria	Betaproteobacteriales	Burkholderiaceae	Janthinobacterium
OTU_6971	Bacteria	Proteobacteria	Gammaproteobacteria	Betaproteobacteriales	Burkholderiaceae	Massilia
OTU_3284	Bacteria	Proteobacteria	Gammaproteobacteria	Betaproteobacteriales	Burkholderiaceae	Massilia
OTU_2371	Bacteria	Proteobacteria	Gammaproteobacteria	Betaproteobacteriales	Burkholderiaceae	Massilia
OTU_4448	Bacteria	Proteobacteria	Gammaproteobacteria	Betaproteobacteriales	Burkholderiaceae	Massilia
OTU_784	Bacteria	Proteobacteria	Gammaproteobacteria	Betaproteobacteriales	Burkholderiaceae	Massilia
OTU_4158	Bacteria	Proteobacteria	Gammaproteobacteria	Betaproteobacteriales	Burkholderiaceae	Duganella
OTU_2515	Bacteria	Proteobacteria	Gammaproteobacteria	Betaproteobacteriales	Burkholderiaceae	Duganella
OTU_924	Bacteria	Proteobacteria	Gammaproteobacteria	Betaproteobacteriales	Burkholderiaceae
OTU_5237	Bacteria	Proteobacteria	Gammaproteobacteria	Betaproteobacteriales	Burkholderiaceae	Noviherbaspirillum
OTU_1444	Bacteria	Proteobacteria	Gammaproteobacteria	Betaproteobacteriales	Burkholderiaceae	Noviherbaspirillum
OTU_1694	Bacteria	Proteobacteria	Gammaproteobacteria	Betaproteobacteriales	Burkholderiaceae	Noviherbaspirillum
OTU_1915	Bacteria	Proteobacteria	Gammaproteobacteria	Betaproteobacteriales	Burkholderiaceae	Lautropia
OTU_6689	Bacteria	Proteobacteria	Gammaproteobacteria	Betaproteobacteriales	Burkholderiaceae	Burkholderia-Caballeronia-Paraburkholderia
OTU_409	Bacteria	Proteobacteria	Gammaproteobacteria	Betaproteobacteriales	SC-I-84
OTU_1925	Bacteria	Proteobacteria	Gammaproteobacteria	Betaproteobacteriales	SC-I-84
OTU_1125	Bacteria	Proteobacteria	Gammaproteobacteria	Betaproteobacteriales	SC-I-84
OTU_1088	Bacteria	Proteobacteria	Gammaproteobacteria	Betaproteobacteriales	SC-I-84
OTU_453	Bacteria	Proteobacteria	Gammaproteobacteria	Betaproteobacteriales	SC-I-84
OTU_1099	Bacteria	Proteobacteria	Gammaproteobacteria	Betaproteobacteriales	SC-I-84
OTU_1430	Bacteria	Proteobacteria	Gammaproteobacteria	Betaproteobacteriales	SC-I-84
OTU_979	Bacteria	Proteobacteria	Gammaproteobacteria	Betaproteobacteriales	SC-I-84
OTU_515	Bacteria	Proteobacteria	Gammaproteobacteria	Betaproteobacteriales	SC-I-84
OTU_5215	Bacteria	Proteobacteria	Gammaproteobacteria	Betaproteobacteriales	SC-I-84
OTU_1019	Bacteria	Proteobacteria	Gammaproteobacteria	Betaproteobacteriales	SC-I-84
OTU_2407	Bacteria	Proteobacteria	Gammaproteobacteria	Betaproteobacteriales	SC-I-84
OTU_335	Bacteria	Proteobacteria	Gammaproteobacteria	Betaproteobacteriales	SC-I-84
OTU_181	Bacteria	Proteobacteria	Gammaproteobacteria	Betaproteobacteriales	SC-I-84
OTU_936	Bacteria	Proteobacteria	Gammaproteobacteria	Betaproteobacteriales	SC-I-84
OTU_2868	Bacteria	Proteobacteria	Gammaproteobacteria	Betaproteobacteriales	SC-I-84
OTU_3916	Bacteria	Proteobacteria	Gammaproteobacteria	Betaproteobacteriales	SC-I-84
OTU_450	Bacteria	Proteobacteria	Gammaproteobacteria	Betaproteobacteriales	SC-I-84
OTU_4622	Bacteria	Proteobacteria	Gammaproteobacteria	Betaproteobacteriales	SC-I-84
OTU_60	Bacteria	Proteobacteria	Gammaproteobacteria	Betaproteobacteriales	SC-I-84
OTU_104	Bacteria	Proteobacteria	Gammaproteobacteria	Betaproteobacteriales	SC-I-84
OTU_1134	Bacteria	Proteobacteria	Gammaproteobacteria	Betaproteobacteriales	SC-I-84
OTU_23	Bacteria	Proteobacteria	Gammaproteobacteria	Betaproteobacteriales	SC-I-84
OTU_4587	Bacteria	Proteobacteria	Gammaproteobacteria	Betaproteobacteriales	SC-I-84
OTU_3740	Bacteria	Proteobacteria	Gammaproteobacteria	Betaproteobacteriales	SC-I-84
OTU_98	Bacteria	Proteobacteria	Gammaproteobacteria	Betaproteobacteriales	SC-I-84
OTU_3556	Bacteria	Proteobacteria	Gammaproteobacteria	Betaproteobacteriales	SC-I-84
OTU_1518	Bacteria	Proteobacteria	Gammaproteobacteria	Betaproteobacteriales	SC-I-84
OTU_1654	Bacteria	Proteobacteria	Gammaproteobacteria	Betaproteobacteriales	SC-I-84
OTU_2383	Bacteria	Proteobacteria	Gammaproteobacteria	Betaproteobacteriales	SC-I-84
OTU_2578	Bacteria	Proteobacteria	Gammaproteobacteria	Betaproteobacteriales	SC-I-84
OTU_1968	Bacteria	Proteobacteria	Gammaproteobacteria	Betaproteobacteriales	SC-I-84
OTU_2720	Bacteria	Proteobacteria	Gammaproteobacteria	Betaproteobacteriales	SC-I-84
OTU_282	Bacteria	Proteobacteria	Gammaproteobacteria	Betaproteobacteriales	A21b
OTU_913	Bacteria	Proteobacteria	Gammaproteobacteria	Betaproteobacteriales	A21b
OTU_71	Bacteria	Proteobacteria	Gammaproteobacteria	Betaproteobacteriales	A21b
OTU_292	Bacteria	Proteobacteria	Gammaproteobacteria	Betaproteobacteriales	A21b
OTU_4044	Bacteria	Proteobacteria	Gammaproteobacteria	Betaproteobacteriales	A21b
OTU_757	Bacteria	Proteobacteria	Gammaproteobacteria	Betaproteobacteriales	A21b
OTU_94	Bacteria	Proteobacteria	Gammaproteobacteria	Betaproteobacteriales
OTU_1226	Bacteria	Proteobacteria	Gammaproteobacteria	Betaproteobacteriales	A21b
OTU_1033	Bacteria	Proteobacteria	Gammaproteobacteria	Betaproteobacteriales	A21b
OTU_1381	Bacteria	Proteobacteria	Gammaproteobacteria	Betaproteobacteriales	A21b
OTU_263	Bacteria	Proteobacteria	Gammaproteobacteria	Betaproteobacteriales	A21b
OTU_716	Bacteria	Proteobacteria	Gammaproteobacteria	Betaproteobacteriales	A21b
OTU_1824	Bacteria	Proteobacteria	Gammaproteobacteria	Betaproteobacteriales	A21b
OTU_1933	Bacteria	Proteobacteria	Gammaproteobacteria	Betaproteobacteriales	A21b
OTU_226	Bacteria	Proteobacteria	Gammaproteobacteria	Betaproteobacteriales	A21b
OTU_2570	Bacteria	Proteobacteria	Gammaproteobacteria	Xanthomonadales	Xanthomonadaceae	Lysobacter
OTU_2581	Bacteria	Proteobacteria	Gammaproteobacteria	Xanthomonadales	Xanthomonadaceae	Stenotrophomonas
OTU_1555	Bacteria	Proteobacteria	Gammaproteobacteria	Xanthomonadales	Xanthomonadaceae	Stenotrophomonas
OTU_2163	Bacteria	Proteobacteria	Gammaproteobacteria	Xanthomonadales	Xanthomonadaceae	Pseudoxanthomonas
OTU_1084	Bacteria	Proteobacteria	Gammaproteobacteria	Xanthomonadales	Xanthomonadaceae	Lysobacter
OTU_4366	Bacteria	Proteobacteria	Gammaproteobacteria	Xanthomonadales	Xanthomonadaceae	Lysobacter
OTU_1917	Bacteria	Proteobacteria	Gammaproteobacteria	Xanthomonadales	Xanthomonadaceae	Lysobacter
OTU_1912	Bacteria	Proteobacteria	Gammaproteobacteria	Xanthomonadales	Xanthomonadaceae	Lysobacter
OTU_475	Bacteria	Proteobacteria	Gammaproteobacteria	Xanthomonadales	Xanthomonadaceae	Lysobacter
OTU_96	Bacteria	Proteobacteria	Gammaproteobacteria	Xanthomonadales	Xanthomonadaceae	Lysobacter
OTU_1575	Bacteria	Proteobacteria	Gammaproteobacteria	Xanthomonadales	Xanthomonadaceae	Arenimonas
OTU_1671	Bacteria	Proteobacteria	Gammaproteobacteria	Xanthomonadales	Xanthomonadaceae	Arenimonas
OTU_267	Bacteria	Proteobacteria	Gammaproteobacteria	Xanthomonadales	Xanthomonadaceae	Arenimonas
OTU_1815	Bacteria	Proteobacteria	Gammaproteobacteria	Xanthomonadales	Xanthomonadaceae	Arenimonas
OTU_808	Bacteria	Proteobacteria	Gammaproteobacteria	Xanthomonadales	Xanthomonadaceae	Arenimonas
OTU_357	Bacteria	Proteobacteria	Gammaproteobacteria	Xanthomonadales	Xanthomonadaceae	Arenimonas
OTU_5886	Bacteria	Proteobacteria	Gammaproteobacteria	Xanthomonadales	Xanthomonadaceae	Arenimonas
OTU_2025	Bacteria	Proteobacteria	Gammaproteobacteria	Xanthomonadales	Xanthomonadaceae	Arenimonas
OTU_4925	Bacteria	Proteobacteria	Gammaproteobacteria	Xanthomonadales	Xanthomonadaceae	uncultured
OTU_2354	Bacteria	Proteobacteria	Gammaproteobacteria	Xanthomonadales	Xanthomonadaceae
OTU_1177	Bacteria	Proteobacteria	Gammaproteobacteria	Xanthomonadales	Rhodanobacteraceae
OTU_1633	Bacteria	Proteobacteria	Gammaproteobacteria	Xanthomonadales	Rhodanobacteraceae
OTU_2704	Bacteria	Proteobacteria	Gammaproteobacteria	Xanthomonadales	Rhodanobacteraceae	Rhodanobacter
OTU_4532	Bacteria	Proteobacteria	Gammaproteobacteria	Xanthomonadales	Rhodanobacteraceae	Rhodanobacter
OTU_4583	Bacteria	Proteobacteria	Gammaproteobacteria	Xanthomonadales	Rhodanobacteraceae	Rhodanobacter
OTU_4784	Bacteria	Proteobacteria	Gammaproteobacteria	Xanthomonadales	Rhodanobacteraceae	uncultured
OTU_2791	Bacteria	Proteobacteria	Gammaproteobacteria	Xanthomonadales	Rhodanobacteraceae	uncultured
OTU_1360	Bacteria	Proteobacteria	Gammaproteobacteria	Xanthomonadales	Rhodanobacteraceae	Rhodanobacter
OTU_555	Bacteria	Proteobacteria	Gammaproteobacteria	Xanthomonadales	Rhodanobacteraceae	Rhodanobacter
OTU_2367	Bacteria	Proteobacteria	Gammaproteobacteria	Xanthomonadales	Rhodanobacteraceae	Rhodanobacter
OTU_436	Bacteria	Proteobacteria	Gammaproteobacteria	Xanthomonadales	Rhodanobacteraceae	Rhodanobacter
OTU_6734	Bacteria	Proteobacteria	Gammaproteobacteria	Xanthomonadales	Rhodanobacteraceae	uncultured
OTU_1236	Bacteria	Proteobacteria	Gammaproteobacteria	Xanthomonadales	Rhodanobacteraceae	Dokdonella
OTU_914	Bacteria	Proteobacteria	Gammaproteobacteria	Xanthomonadales	Rhodanobacteraceae	Dokdonella
OTU_522	Bacteria	Proteobacteria	Gammaproteobacteria	Xanthomonadales	Rhodanobacteraceae	Dokdonella
OTU_4005	Bacteria	Proteobacteria	Gammaproteobacteria	Salinisphaerales	Solimonadaceae	Polycyclovorans
OTU_3561	Bacteria	Proteobacteria	Gammaproteobacteria	Salinisphaerales	Solimonadaceae	Polycyclovorans
OTU_2110	Bacteria	Proteobacteria	Gammaproteobacteria	Gammaproteobacteria Incertae Sedis	Unknown Family	Acidibacter
OTU_4615	Bacteria	Proteobacteria	Gammaproteobacteria	Gammaproteobacteria Incertae Sedis	Unknown Family	Acidibacter
OTU_2261	Bacteria	Proteobacteria	Gammaproteobacteria	Gammaproteobacteria Incertae Sedis	Unknown Family	Acidibacter
OTU_1373	Bacteria	Proteobacteria	Gammaproteobacteria	Gammaproteobacteria Incertae Sedis	Unknown Family	Acidibacter
OTU_4502	Bacteria	Proteobacteria	Gammaproteobacteria	Gammaproteobacteria Incertae Sedis	Unknown Family	Acidibacter
OTU_289	Bacteria	Proteobacteria	Gammaproteobacteria	Gammaproteobacteria Incertae Sedis	Unknown Family	Acidibacter
OTU_513	Bacteria	Proteobacteria	Gammaproteobacteria	Gammaproteobacteria Incertae Sedis	Unknown Family	Acidibacter
OTU_4877	Bacteria	Proteobacteria	Gammaproteobacteria	Gammaproteobacteria Incertae Sedis	Unknown Family	Acidibacter
OTU_863	Bacteria	Proteobacteria	Gammaproteobacteria	Gammaproteobacteria Incertae Sedis	Unknown Family	Acidibacter
OTU_1113	Bacteria	Proteobacteria	Gammaproteobacteria	Gammaproteobacteria Incertae Sedis	Unknown Family	Acidibacter
OTU_3860	Bacteria	Proteobacteria	Gammaproteobacteria	Gammaproteobacteria Incertae Sedis	Unknown Family	Acidibacter
OTU_1278	Bacteria	Proteobacteria	Gammaproteobacteria	Gammaproteobacteria Incertae Sedis	Unknown Family	Acidibacter
OTU_1127	Bacteria	Proteobacteria	Gammaproteobacteria	Gammaproteobacteria Incertae Sedis	Unknown Family	Acidibacter
OTU_1708	Bacteria	Proteobacteria	Gammaproteobacteria	JG36-TzT-191
OTU_1339	Bacteria	Proteobacteria	Gammaproteobacteria	R7C24
OTU_4011	Bacteria	Proteobacteria	Gammaproteobacteria	WD260
OTU_2006	Bacteria	Proteobacteria	Gammaproteobacteria	PLTA13
OTU_6380	Bacteria	Proteobacteria	Gammaproteobacteria	PLTA13
OTU_194	Bacteria	Proteobacteria	Gammaproteobacteria	PLTA13
OTU_1358	Bacteria	Proteobacteria	Gammaproteobacteria	PLTA13
OTU_85	Bacteria	Proteobacteria	Gammaproteobacteria	Steroidobacterales	Steroidobacteraceae
OTU_6398	Bacteria	Proteobacteria	Gammaproteobacteria	Steroidobacterales	Steroidobacteraceae	Steroidobacter
OTU_584	Bacteria	Proteobacteria	Gammaproteobacteria	Steroidobacterales	Steroidobacteraceae	uncultured
OTU_110	Bacteria	Proteobacteria	Gammaproteobacteria	Steroidobacterales	Steroidobacteraceae	uncultured
OTU_4592	Bacteria	Proteobacteria	Gammaproteobacteria	KF-JG30-C25
OTU_1253	Bacteria	Proteobacteria	Gammaproteobacteria	CCD24
OTU_1952	Bacteria	Proteobacteria	Gammaproteobacteria	CCD24
OTU_351	Bacteria	Proteobacteria	Gammaproteobacteria	CCD24
OTU_1979	Bacteria	Proteobacteria	Gammaproteobacteria	Pseudomonadales	Pseudomonadaceae	Pseudomonas
OTU_816	Bacteria	Proteobacteria	Gammaproteobacteria	Pseudomonadales	Pseudomonadaceae	Pseudomonas
OTU_2027	Bacteria	Proteobacteria	Gammaproteobacteria	Pseudomonadales	Pseudomonadaceae	Pseudomonas
OTU_2279	Bacteria	Proteobacteria	Gammaproteobacteria	Pseudomonadales	Pseudomonadaceae	Pseudomonas
OTU_2856	Bacteria	Proteobacteria	Gammaproteobacteria	Cellvibrionales	Cellvibrionaceae	Cellvibrio
OTU_1718	Bacteria	Proteobacteria	Gammaproteobacteria	Enterobacteriales	Enterobacteriaceae	Rahnella
OTU_2405	Bacteria	Proteobacteria	Gammaproteobacteria	Enterobacteriales	Enterobacteriaceae	Pantoea
OTU_6108	Bacteria	Proteobacteria	Gammaproteobacteria	Aeromonadales	Aeromonadaceae	Aeromonas
OTU_3963	Bacteria	Proteobacteria	Gammaproteobacteria	Pseudomonadales	Moraxellaceae	Alkanindiges
OTU_300	Bacteria	Proteobacteria	Gammaproteobacteria	KI89A clade
OTU_1707	Bacteria	Proteobacteria	Gammaproteobacteria	Nitrosococcales	Nitrosococcaceae	wb1-P19
OTU_1086	Bacteria	Proteobacteria	Gammaproteobacteria	Gammaproteobacteria Incertae Sedis	Unknown Family	uncultured
OTU_2819	Bacteria	Proteobacteria	Gammaproteobacteria
OTU_4982	Bacteria	Proteobacteria	Gammaproteobacteria	Diplorickettsiales	Diplorickettsiaceae	Rickettsiella
OTU_6020	Bacteria	Proteobacteria	Deltaproteobacteria	Myxococcales	BIrii41
OTU_2285	Bacteria	Proteobacteria	Deltaproteobacteria	Myxococcales	BIrii41
OTU_2428	Bacteria	Proteobacteria	Deltaproteobacteria	Myxococcales	BIrii41
OTU_404	Bacteria	Proteobacteria	Deltaproteobacteria	Myxococcales	BIrii41
OTU_998	Bacteria	Proteobacteria	Deltaproteobacteria	Myxococcales	BIrii41
OTU_395	Bacteria	Proteobacteria	Deltaproteobacteria	Myxococcales	BIrii41
OTU_4860	Bacteria	Proteobacteria	Deltaproteobacteria	Myxococcales	BIrii41
OTU_3449	Bacteria	Proteobacteria	Deltaproteobacteria	Myxococcales	BIrii41
OTU_2837	Bacteria	Proteobacteria	Deltaproteobacteria	Myxococcales	BIrii41
OTU_705	Bacteria	Proteobacteria	Deltaproteobacteria	Myxococcales	BIrii41
OTU_1040	Bacteria	Proteobacteria	Deltaproteobacteria	Myxococcales	BIrii41
OTU_1805	Bacteria	Proteobacteria	Deltaproteobacteria	Myxococcales	BIrii41
OTU_7008	Bacteria	Proteobacteria	Deltaproteobacteria	Myxococcales	BIrii41
OTU_988	Bacteria	Proteobacteria	Deltaproteobacteria	Myxococcales	BIrii41
OTU_3968	Bacteria	Proteobacteria	Deltaproteobacteria	Myxococcales	BIrii41
OTU_6018	Bacteria	Proteobacteria	Deltaproteobacteria	Myxococcales	BIrii41
OTU_945	Bacteria	Proteobacteria	Deltaproteobacteria	Myxococcales	BIrii41
OTU_3702	Bacteria	Proteobacteria	Deltaproteobacteria	Myxococcales	Polyangiaceae	Aetherobacter
OTU_926	Bacteria	Proteobacteria	Deltaproteobacteria	Myxococcales	Polyangiaceae	Aetherobacter
OTU_1484	Bacteria	Proteobacteria	Deltaproteobacteria	Myxococcales	Phaselicystidaceae	Phaselicystis
OTU_425	Bacteria	Proteobacteria	Deltaproteobacteria	Myxococcales	Phaselicystidaceae	Phaselicystis
OTU_1180	Bacteria	Proteobacteria	Deltaproteobacteria	Myxococcales	Polyangiaceae	Pajaroellobacter
OTU_3826	Bacteria	Proteobacteria	Deltaproteobacteria	Myxococcales	Polyangiaceae	Pajaroellobacter
OTU_4008	Bacteria	Proteobacteria	Deltaproteobacteria	Myxococcales	Polyangiaceae	Pajaroellobacter
OTU_4776	Bacteria	Proteobacteria	Deltaproteobacteria	Myxococcales	Sandaracinaceae	uncultured
OTU_1383	Bacteria	Proteobacteria	Deltaproteobacteria	Myxococcales	Sandaracinaceae	uncultured
OTU_2763	Bacteria	Proteobacteria	Deltaproteobacteria	Myxococcales	Sandaracinaceae	uncultured
OTU_1981	Bacteria	Proteobacteria	Deltaproteobacteria	Myxococcales	Sandaracinaceae	uncultured
OTU_371	Bacteria	Proteobacteria	Deltaproteobacteria	Myxococcales	Sandaracinaceae	uncultured
OTU_1163	Bacteria	Proteobacteria	Deltaproteobacteria	Myxococcales	Haliangiaceae	Haliangium
OTU_861	Bacteria	Proteobacteria	Deltaproteobacteria	Myxococcales	Haliangiaceae	Haliangium
OTU_1782	Bacteria	Proteobacteria	Deltaproteobacteria	Myxococcales	Haliangiaceae	Haliangium
OTU_4529	Bacteria	Proteobacteria	Deltaproteobacteria	Myxococcales	Haliangiaceae	Haliangium
OTU_567	Bacteria	Proteobacteria	Deltaproteobacteria	Myxococcales	Haliangiaceae	Haliangium
OTU_809	Bacteria	Proteobacteria	Deltaproteobacteria	Myxococcales	Haliangiaceae	Haliangium
OTU_2225	Bacteria	Proteobacteria	Deltaproteobacteria	Myxococcales	Haliangiaceae	Haliangium
OTU_558	Bacteria	Proteobacteria	Deltaproteobacteria	Myxococcales	Haliangiaceae	Haliangium
OTU_2322	Bacteria	Proteobacteria	Deltaproteobacteria	Myxococcales	Haliangiaceae	Haliangium
OTU_3443	Bacteria	Proteobacteria	Deltaproteobacteria	Myxococcales	P3OB-42
OTU_1923	Bacteria	Proteobacteria	Deltaproteobacteria	Myxococcales	Myxococcaceae
OTU_606	Bacteria	Proteobacteria	Deltaproteobacteria	Myxococcales	uncultured
OTU_827	Bacteria	Proteobacteria	Deltaproteobacteria	Myxococcales
OTU_722	Bacteria	Proteobacteria	Deltaproteobacteria	Myxococcales
OTU_2195	Bacteria	Proteobacteria	Deltaproteobacteria	Myxococcales	Archangiaceae	Anaeromyxobacter
OTU_786	Bacteria	Proteobacteria	Deltaproteobacteria	Myxococcales	Archangiaceae	Anaeromyxobacter
OTU_82	Bacteria	Proteobacteria	Deltaproteobacteria	Myxococcales	Archangiaceae	Anaeromyxobacter
OTU_1270	Bacteria	Proteobacteria	Deltaproteobacteria	Myxococcales	Archangiaceae	Anaeromyxobacter
OTU_615	Bacteria	Proteobacteria	Deltaproteobacteria	Myxococcales	Archangiaceae	Anaeromyxobacter
OTU_4130	Bacteria	Proteobacteria	Deltaproteobacteria	Bdellovibrionales	Bacteriovoracaceae	Bacteriovorax
OTU_1544	Bacteria	Proteobacteria	Deltaproteobacteria	Desulfarculales	Desulfarculaceae	uncultured
OTU_5393	Bacteria	Proteobacteria	Deltaproteobacteria	MBNT15
OTU_3733	Bacteria	Proteobacteria	Deltaproteobacteria
OTU_3902	Bacteria	Proteobacteria	Deltaproteobacteria	RCP2-54
OTU_714	Bacteria	Proteobacteria	Deltaproteobacteria	RCP2-54
OTU_1120	Bacteria	Proteobacteria	Deltaproteobacteria	RCP2-54
OTU_2139	Bacteria	Proteobacteria	Deltaproteobacteria	RCP2-54
OTU_2944	Bacteria	Proteobacteria	Deltaproteobacteria	RCP2-54
OTU_3825	Bacteria	Proteobacteria	Deltaproteobacteria	RCP2-54
OTU_2121	Bacteria	Proteobacteria	Deltaproteobacteria
OTU_1394	Bacteria	Proteobacteria	Deltaproteobacteria
OTU_153	Bacteria	Proteobacteria	Deltaproteobacteria	Myxococcales	bacteriap25
OTU_102	Bacteria	Proteobacteria	Deltaproteobacteria	Myxococcales	bacteriap25
OTU_3417	Bacteria	Proteobacteria	Deltaproteobacteria	Myxococcales	bacteriap25
OTU_2423	Bacteria	Proteobacteria	Deltaproteobacteria
OTU_6338	Bacteria	Proteobacteria	Deltaproteobacteria
OTU_462	Bacteria	Proteobacteria	Deltaproteobacteria	Myxococcales	bacteriap25
OTU_3397	Bacteria	Proteobacteria	Deltaproteobacteria	Myxococcales	bacteriap25
OTU_403	Bacteria	Proteobacteria	Deltaproteobacteria	RCP2-54
OTU_516	Bacteria	Proteobacteria	Deltaproteobacteria	Myxococcales	bacteriap25
OTU_2298	Bacteria	Proteobacteria	Deltaproteobacteria	Myxococcales	bacteriap25
OTU_1447	Bacteria	Proteobacteria	Deltaproteobacteria	NB1-j
OTU_2790	Bacteria	Proteobacteria	Deltaproteobacteria	NB1-j
OTU_3459	Bacteria	Proteobacteria	Deltaproteobacteria	NB1-j
OTU_1617	Bacteria	Proteobacteria	Deltaproteobacteria	Desulfuromonadales	Geobacteraceae	Geobacter
OTU_2631	Bacteria	Proteobacteria	Deltaproteobacteria	Desulfuromonadales	Geobacteraceae	Geobacter
OTU_297	Bacteria	Proteobacteria	Deltaproteobacteria	Desulfuromonadales	Geobacteraceae	Geobacter
OTU_3222	Bacteria	Proteobacteria	Deltaproteobacteria	Desulfuromonadales	Geobacteraceae	Geobacter
OTU_602	Bacteria	Proteobacteria	Deltaproteobacteria	Desulfuromonadales	Geobacteraceae	Geobacter
OTU_854	Bacteria	Proteobacteria	Deltaproteobacteria	Desulfuromonadales	Geobacteraceae	Geobacter
OTU_1114	Bacteria	Proteobacteria	Deltaproteobacteria	Desulfuromonadales	Geobacteraceae	Geobacter
OTU_2387	Bacteria	Proteobacteria	Deltaproteobacteria	Desulfuromonadales	Geobacteraceae	Geobacter
OTU_2220	Bacteria	Proteobacteria	Deltaproteobacteria	Desulfuromonadales	Geobacteraceae	Geobacter
OTU_6548	Bacteria	Proteobacteria	Deltaproteobacteria	Desulfuromonadales	Geobacteraceae	Geobacter
OTU_1300	Bacteria	Proteobacteria	Deltaproteobacteria	Desulfuromonadales	Geobacteraceae	Geobacter
OTU_2605	Bacteria	Proteobacteria	Deltaproteobacteria	Desulfuromonadales	Geobacteraceae	Geobacter
OTU_3314	Bacteria	Proteobacteria	Deltaproteobacteria	Desulfuromonadales	Geobacteraceae	Geobacter
OTU_1176	Bacteria	Proteobacteria	Deltaproteobacteria	Desulfuromonadales	Geobacteraceae	Geobacter
OTU_421	Bacteria	Proteobacteria	Deltaproteobacteria	Desulfuromonadales	Geobacteraceae	Geobacter
OTU_410	Bacteria	Proteobacteria	Deltaproteobacteria	Desulfuromonadales	Desulfuromonadaceae	Desulfuromonas
OTU_1198	Bacteria	Bacteroidetes	Bacteroidia	Flavobacteriales	Flavobacteriaceae	Flavobacterium
OTU_3578	Bacteria	Bacteroidetes	Bacteroidia	Flavobacteriales	Flavobacteriaceae	Flavobacterium
OTU_4181	Bacteria	Bacteroidetes	Bacteroidia	Flavobacteriales	Flavobacteriaceae	Flavobacterium
OTU_6617	Bacteria	Bacteroidetes	Bacteroidia	Flavobacteriales	Flavobacteriaceae	Flavobacterium
OTU_1063	Bacteria	Bacteroidetes	Bacteroidia	Flavobacteriales	Flavobacteriaceae	Flavobacterium
OTU_4031	Bacteria	Bacteroidetes	Bacteroidia	Flavobacteriales	Flavobacteriaceae	Flavobacterium
OTU_4750	Bacteria	Bacteroidetes	Bacteroidia	Flavobacteriales	Flavobacteriaceae	Flavobacterium
OTU_6634	Bacteria	Bacteroidetes	Bacteroidia	Flavobacteriales	Flavobacteriaceae	Flavobacterium
OTU_6595	Bacteria	Bacteroidetes	Bacteroidia	Flavobacteriales	Flavobacteriaceae	Flavobacterium
OTU_4129	Bacteria	Bacteroidetes	Bacteroidia	Flavobacteriales	Flavobacteriaceae	Flavobacterium
OTU_1023	Bacteria	Bacteroidetes	Bacteroidia	Flavobacteriales	Flavobacteriaceae	Flavobacterium
OTU_1647	Bacteria	Bacteroidetes	Bacteroidia	Flavobacteriales	Flavobacteriaceae	Flavobacterium
OTU_6549	Bacteria	Bacteroidetes	Bacteroidia	Flavobacteriales	Flavobacteriaceae	Flavobacterium
OTU_905	Bacteria	Bacteroidetes	Bacteroidia	Flavobacteriales	Flavobacteriaceae	Flavobacterium
OTU_2451	Bacteria	Bacteroidetes	Bacteroidia	Flavobacteriales	Flavobacteriaceae	Flavobacterium
OTU_427	Bacteria	Bacteroidetes	Bacteroidia	Flavobacteriales	Flavobacteriaceae	Flavobacterium
OTU_6898	Bacteria	Bacteroidetes	Bacteroidia	Flavobacteriales	Flavobacteriaceae	Flavobacterium
OTU_2912	Bacteria	Bacteroidetes	Bacteroidia	Flavobacteriales	Flavobacteriaceae	Flavobacterium
OTU_4024	Bacteria	Bacteroidetes	Bacteroidia	Flavobacteriales	Flavobacteriaceae	Flavobacterium
OTU_6614	Bacteria	Bacteroidetes	Bacteroidia	Flavobacteriales	Flavobacteriaceae	Flavobacterium
OTU_1850	Bacteria	Bacteroidetes	Bacteroidia	Bacteroidales	Prolixibacteraceae	WCHB1-32
OTU_4106	Bacteria	Bacteroidetes	Bacteroidia	Bacteroidales	Prolixibacteraceae	WCHB1-32
OTU_2839	Bacteria	Bacteroidetes	Bacteroidia	Bacteroidales	Prolixibacteraceae	BSV13
OTU_3113	Bacteria	Bacteroidetes	Bacteroidia	Bacteroidales	Prolixibacteraceae	BSV13
OTU_5055	Bacteria	Bacteroidetes	Bacteroidia	Bacteroidales	Bacteroidetes vadinHA17
OTU_5756	Bacteria	Bacteroidetes	Bacteroidia	Bacteroidales	Bacteroidetes vadinHA17
OTU_2738	Bacteria	Bacteroidetes	Bacteroidia	Sphingobacteriales	Lentimicrobiaceae
OTU_4309	Bacteria	Bacteroidetes	Bacteroidia	Sphingobacteriales	env.OPS 17
OTU_3429	Bacteria	Bacteroidetes	Bacteroidia	Sphingobacteriales	env.OPS 17
OTU_3857	Bacteria	Bacteroidetes	Bacteroidia	Sphingobacteriales	env.OPS 17
OTU_4536	Bacteria	Bacteroidetes	Bacteroidia	Sphingobacteriales	env.OPS 17
OTU_2922	Bacteria	Bacteroidetes	Bacteroidia	Sphingobacteriales	KD3-93
OTU_5903	Bacteria	Bacteroidetes	Bacteroidia	Sphingobacteriales	Sphingobacteriaceae	Mucilaginibacter
OTU_4732	Bacteria	Bacteroidetes	Bacteroidia	Sphingobacteriales	Sphingobacteriaceae	Mucilaginibacter
OTU_2294	Bacteria	Bacteroidetes	Bacteroidia	Sphingobacteriales	Sphingobacteriaceae	Mucilaginibacter
OTU_2808	Bacteria	Bacteroidetes	Bacteroidia	Sphingobacteriales	Sphingobacteriaceae	Mucilaginibacter
OTU_3165	Bacteria	Bacteroidetes	Bacteroidia	Sphingobacteriales	Sphingobacteriaceae	Mucilaginibacter
OTU_1449	Bacteria	Bacteroidetes	Bacteroidia	Sphingobacteriales	Sphingobacteriaceae	Pedobacter
OTU_3332	Bacteria	Bacteroidetes	Bacteroidia	Sphingobacteriales	Sphingobacteriaceae	Pedobacter
OTU_4673	Bacteria	Bacteroidetes	Bacteroidia	Sphingobacteriales	Sphingobacteriaceae	Pedobacter
OTU_4151	Bacteria	Bacteroidetes	Bacteroidia	Sphingobacteriales	Sphingobacteriaceae	Pedobacter
OTU_7104	Bacteria	Bacteroidetes	Bacteroidia	Sphingobacteriales	Sphingobacteriaceae	Pedobacter
OTU_6639	Bacteria	Bacteroidetes	Bacteroidia	Sphingobacteriales	Sphingobacteriaceae	Pedobacter
OTU_6936	Bacteria	Bacteroidetes	Bacteroidia	Sphingobacteriales	Sphingobacteriaceae	Pedobacter
OTU_719	Bacteria	Bacteroidetes	Bacteroidia	Sphingobacteriales	Sphingobacteriaceae	Pedobacter
OTU_3144	Bacteria	Bacteroidetes	Bacteroidia	Sphingobacteriales	Sphingobacteriaceae	Pedobacter
OTU_1407	Bacteria	Bacteroidetes	Bacteroidia	Sphingobacteriales	Sphingobacteriaceae	Pedobacter
OTU_966	Bacteria	Bacteroidetes	Bacteroidia	Sphingobacteriales	Sphingobacteriaceae	Solitalea
OTU_398	Bacteria	Bacteroidetes	Bacteroidia	Sphingobacteriales	AKYH767
OTU_1659	Bacteria	Bacteroidetes	Bacteroidia	Sphingobacteriales	AKYH767
OTU_1184	Bacteria	Bacteroidetes	Bacteroidia	Cytophagales	Microscillaceae
OTU_2173	Bacteria	Bacteroidetes	Bacteroidia	Cytophagales	Microscillaceae
OTU_2166	Bacteria	Bacteroidetes	Bacteroidia	Cytophagales	Microscillaceae	Ohtaekwangia
OTU_795	Bacteria	Bacteroidetes	Bacteroidia	Cytophagales	Microscillaceae	uncultured
OTU_369	Bacteria	Bacteroidetes	Bacteroidia	Cytophagales	Microscillaceae	uncultured
OTU_619	Bacteria	Bacteroidetes	Bacteroidia	Cytophagales	Microscillaceae
OTU_3616	Bacteria	Bacteroidetes	Bacteroidia	Cytophagales	Microscillaceae	Chryseolinea
OTU_435	Bacteria	Bacteroidetes	Bacteroidia	Cytophagales	Microscillaceae	uncultured
OTU_972	Bacteria	Bacteroidetes	Bacteroidia	Cytophagales	Microscillaceae	uncultured
OTU_6292	Bacteria	Bacteroidetes	Bacteroidia	Cytophagales	Microscillaceae	uncultured
OTU_2039	Bacteria	Bacteroidetes	Bacteroidia	Cytophagales	Microscillaceae	uncultured
OTU_3115	Bacteria	Bacteroidetes	Bacteroidia	Cytophagales	Microscillaceae
OTU_1327	Bacteria	Bacteroidetes	Bacteroidia	Cytophagales	Microscillaceae	uncultured
OTU_2441	Bacteria	Bacteroidetes	Bacteroidia	Cytophagales	Microscillaceae	uncultured
OTU_6054	Bacteria	Bacteroidetes	Bacteroidia	Cytophagales	Microscillaceae	uncultured
OTU_1172	Bacteria	Bacteroidetes	Bacteroidia	Cytophagales	Cytophagaceae	Cytophaga
OTU_5584	Bacteria	Bacteroidetes	Bacteroidia	Cytophagales	Hymenobacteraceae	Hymenobacter
OTU_1513	Bacteria	Bacteroidetes	Bacteroidia	Cytophagales	Hymenobacteraceae	Adhaeribacter
OTU_4281	Bacteria	Bacteroidetes	Bacteroidia	Cytophagales	Spirosomaceae	Dyadobacter
OTU_533	Bacteria	Bacteroidetes	Bacteroidia	Chitinophagales	Chitinophagaceae	Flavitalea
OTU_562	Bacteria	Bacteroidetes	Bacteroidia	Chitinophagales	Chitinophagaceae	Flavitalea
OTU_1096	Bacteria	Bacteroidetes	Bacteroidia	Chitinophagales	Chitinophagaceae
OTU_3424	Bacteria	Bacteroidetes	Bacteroidia	Chitinophagales	Chitinophagaceae	uncultured
OTU_5891	Bacteria	Bacteroidetes	Bacteroidia	Chitinophagales	Chitinophagaceae	uncultured
OTU_2470	Bacteria	Bacteroidetes	Bacteroidia	Chitinophagales	Chitinophagaceae
OTU_882	Bacteria	Bacteroidetes	Bacteroidia	Chitinophagales	Chitinophagaceae
OTU_812	Bacteria	Bacteroidetes	Bacteroidia	Chitinophagales	Chitinophagaceae	uncultured
OTU_198	Bacteria	Bacteroidetes	Bacteroidia	Chitinophagales	Chitinophagaceae	uncultured
OTU_149	Bacteria	Bacteroidetes	Bacteroidia	Chitinophagales	Chitinophagaceae	uncultured
OTU_340	Bacteria	Bacteroidetes	Bacteroidia	Chitinophagales	Chitinophagaceae	uncultured
OTU_6288	Bacteria	Bacteroidetes	Bacteroidia	Chitinophagales	Chitinophagaceae	uncultured
OTU_2358	Bacteria	Bacteroidetes	Bacteroidia	Chitinophagales	Chitinophagaceae	uncultured
OTU_383	Bacteria	Bacteroidetes	Bacteroidia	Chitinophagales	Chitinophagaceae	Flavisolibacter
OTU_1599	Bacteria	Bacteroidetes	Bacteroidia	Chitinophagales	Chitinophagaceae	Flavisolibacter
OTU_193	Bacteria	Bacteroidetes	Bacteroidia	Chitinophagales	Chitinophagaceae	Flavisolibacter
OTU_763	Bacteria	Bacteroidetes	Bacteroidia	Chitinophagales	Chitinophagaceae	Flavisolibacter
OTU_1403	Bacteria	Bacteroidetes	Bacteroidia	Chitinophagales	Chitinophagaceae	Flavisolibacter
OTU_355	Bacteria	Bacteroidetes	Bacteroidia	Chitinophagales	Chitinophagaceae	Flavisolibacter
OTU_2149	Bacteria	Bacteroidetes	Bacteroidia	Chitinophagales	Chitinophagaceae	Flavitalea
OTU_691	Bacteria	Bacteroidetes	Bacteroidia	Chitinophagales	Chitinophagaceae	uncultured
OTU_2582	Bacteria	Bacteroidetes	Bacteroidia	Chitinophagales	Chitinophagaceae	uncultured
OTU_200	Bacteria	Bacteroidetes	Bacteroidia	Chitinophagales	Chitinophagaceae	uncultured
OTU_2227	Bacteria	Bacteroidetes	Bacteroidia	Chitinophagales	Chitinophagaceae	uncultured
OTU_38	Bacteria	Bacteroidetes	Bacteroidia	Chitinophagales	Chitinophagaceae	uncultured
OTU_788	Bacteria	Bacteroidetes	Bacteroidia	Chitinophagales	Chitinophagaceae	uncultured
OTU_1196	Bacteria	Bacteroidetes	Bacteroidia	Chitinophagales	Chitinophagaceae	uncultured
OTU_740	Bacteria	Bacteroidetes	Bacteroidia	Chitinophagales	Chitinophagaceae	uncultured
OTU_545	Bacteria	Bacteroidetes	Bacteroidia	Chitinophagales	Chitinophagaceae	uncultured
OTU_405	Bacteria	Bacteroidetes	Bacteroidia	Chitinophagales	Chitinophagaceae	Terrimonas
OTU_295	Bacteria	Bacteroidetes	Bacteroidia	Chitinophagales	Chitinophagaceae	Terrimonas
OTU_604	Bacteria	Bacteroidetes	Bacteroidia	Chitinophagales	Chitinophagaceae	Terrimonas
OTU_2740	Bacteria	Bacteroidetes	Bacteroidia	Chitinophagales	Chitinophagaceae	Terrimonas
OTU_704	Bacteria	Bacteroidetes	Bacteroidia	Chitinophagales	Chitinophagaceae	Terrimonas
OTU_4010	Bacteria	Bacteroidetes	Bacteroidia	Chitinophagales	Chitinophagaceae	Terrimonas
OTU_4913	Bacteria	Bacteroidetes	Bacteroidia	Chitinophagales	Chitinophagaceae
OTU_557	Bacteria	Bacteroidetes	Bacteroidia	Chitinophagales	Chitinophagaceae	uncultured
OTU_665	Bacteria	Bacteroidetes	Bacteroidia	Chitinophagales	Chitinophagaceae
OTU_472	Bacteria	Bacteroidetes	Bacteroidia	Chitinophagales	Chitinophagaceae	Parafilimonas
OTU_279	Bacteria	Bacteroidetes	Bacteroidia	Chitinophagales	Chitinophagaceae	uncultured
OTU_760	Bacteria	Bacteroidetes	Bacteroidia	Chitinophagales	Chitinophagaceae	Ferruginibacter
OTU_597	Bacteria	Bacteroidetes	Bacteroidia	Chitinophagales	Chitinophagaceae	Ferruginibacter
OTU_1948	Bacteria	Bacteroidetes	Bacteroidia	Chitinophagales	Chitinophagaceae	Ferruginibacter
OTU_1130	Bacteria	Bacteroidetes	Bacteroidia	Chitinophagales	Chitinophagaceae	Ferruginibacter
OTU_1558	Bacteria	Bacteroidetes	Bacteroidia	Chitinophagales	Chitinophagaceae	Segetibacter
OTU_712	Bacteria	Bacteroidetes	Bacteroidia	Chitinophagales	Chitinophagaceae	Segetibacter
OTU_2536	Bacteria	Bacteroidetes	Bacteroidia	Chitinophagales	Chitinophagaceae	Chitinophaga
OTU_1005	Bacteria	Bacteroidetes	Bacteroidia	Chitinophagales	uncultured
OTU_4012	Bacteria	Bacteroidetes	Bacteroidia	Chitinophagales	uncultured
OTU_240	Bacteria	Bacteroidetes	Bacteroidia	Chitinophagales	Saprospiraceae	uncultured
OTU_2798	Bacteria	Bacteroidetes	Bacteroidia	Chitinophagales	Saprospiraceae	uncultured
OTU_2831	Bacteria	Bacteroidetes	Bacteroidia	Chitinophagales	Saprospiraceae	uncultured
OTU_1400	Bacteria	Bacteroidetes	Bacteroidia	Chitinophagales	Saprospiraceae	uncultured
OTU_4483	Bacteria	Bacteroidetes	Bacteroidia	Chitinophagales	Saprospiraceae	uncultured
OTU_589	Bacteria	Bacteroidetes	Bacteroidia	Chitinophagales	Saprospiraceae	uncultured
OTU_448	Bacteria	Bacteroidetes	Bacteroidia	Chitinophagales	Saprospiraceae	uncultured
OTU_3408	Bacteria	Bacteroidetes	Bacteroidia	Chitinophagales	Saprospiraceae	uncultured
OTU_2967	Bacteria	Bacteroidetes	Ignavibacteria	OPB56
OTU_3907	Bacteria	Bacteroidetes	Ignavibacteria	Kryptoniales	BSV26
OTU_6381	Bacteria	Bacteroidetes	Ignavibacteria	Kryptoniales	BSV26
OTU_6859	Bacteria	Fibrobacteres	Fibrobacteria	Fibrobacterales	Fibrobacteraceae	possible genus 04
OTU_6239	Bacteria	Epsilonbacteraeota	Campylobacteria	Campylobacterales	Arcobacteraceae	Arcobacter
OTU_752	Bacteria	Acidobacteria	Subgroup 6
OTU_6009	Bacteria	Acidobacteria	Subgroup 6
OTU_1388	Bacteria	Acidobacteria	Subgroup 6
OTU_432	Bacteria	Acidobacteria	Subgroup 6
OTU_354	Bacteria	Acidobacteria	Subgroup 6
OTU_713	Bacteria	Acidobacteria	Subgroup 6
OTU_1427	Bacteria	Acidobacteria	Subgroup 6
OTU_867	Bacteria	Acidobacteria	Subgroup 6
OTU_3399	Bacteria	Acidobacteria	Subgroup 6
OTU_1228	Bacteria	Acidobacteria	Subgroup 6
OTU_1280	Bacteria	Acidobacteria	Subgroup 6
OTU_2265	Bacteria	Acidobacteria	Subgroup 6
OTU_6717	Bacteria	Acidobacteria	Subgroup 6
OTU_987	Bacteria	Acidobacteria	Subgroup 6
OTU_1920	Bacteria	Acidobacteria	Subgroup 6
OTU_1595	Bacteria	Acidobacteria	Subgroup 6
OTU_6397	Bacteria	Acidobacteria	Subgroup 6
OTU_1731	Bacteria	Acidobacteria	Subgroup 6
OTU_3356	Bacteria	Acidobacteria	Subgroup 6
OTU_891	Bacteria	Acidobacteria	Subgroup 6
OTU_631	Bacteria	Acidobacteria	Subgroup 6
OTU_2818	Bacteria	Acidobacteria	Subgroup 6
OTU_685	Bacteria	Acidobacteria	Subgroup 6
OTU_1183	Bacteria	Acidobacteria	Subgroup 6
OTU_3476	Bacteria	Acidobacteria	Subgroup 6
OTU_627	Bacteria	Acidobacteria	Subgroup 6
OTU_6012	Bacteria	Acidobacteria	Subgroup 6
OTU_2844	Bacteria	Acidobacteria	Subgroup 6	Unknown Order	Unknown Family	Luteitalea
OTU_1420	Bacteria	Acidobacteria	Subgroup 6	Unknown Order	Unknown Family	Luteitalea
OTU_368	Bacteria	Acidobacteria	Subgroup 6
OTU_4184	Bacteria	Acidobacteria	Subgroup 6
OTU_1219	Bacteria	Acidobacteria	Subgroup 6
OTU_1349	Bacteria	Acidobacteria	Subgroup 6
OTU_146	Bacteria	Acidobacteria	Subgroup 6
OTU_872	Bacteria	Acidobacteria	Subgroup 6
OTU_671	Bacteria	Acidobacteria	Subgroup 6
OTU_287	Bacteria	Acidobacteria	Subgroup 6
OTU_3490	Bacteria	Acidobacteria	Subgroup 6
OTU_54	Bacteria	Acidobacteria	Subgroup 6
OTU_614	Bacteria	Acidobacteria	Subgroup 6
OTU_132	Bacteria	Acidobacteria	Subgroup 6
OTU_6384	Bacteria	Acidobacteria	Subgroup 6
OTU_2273	Bacteria	Acidobacteria	Subgroup 6
OTU_566	Bacteria	Acidobacteria	Subgroup 6
OTU_1293	Bacteria	Acidobacteria	Subgroup 6
OTU_624	Bacteria	Acidobacteria	Subgroup 6
OTU_1712	Bacteria	Acidobacteria	Subgroup 6
OTU_1692	Bacteria	Acidobacteria	Subgroup 6
OTU_635	Bacteria	Acidobacteria	Subgroup 6
OTU_1623	Bacteria	Acidobacteria	Subgroup 6
OTU_352	Bacteria	Acidobacteria	Subgroup 6
OTU_539	Bacteria	Acidobacteria	Subgroup 6
OTU_62	Bacteria	Acidobacteria	Subgroup 6
OTU_540	Bacteria	Acidobacteria	Subgroup 6
OTU_3502	Bacteria	Acidobacteria	Subgroup 6
OTU_780	Bacteria	Acidobacteria	Subgroup 6
OTU_1837	Bacteria	Acidobacteria	Subgroup 6
OTU_2990	Bacteria	Acidobacteria	Subgroup 6
OTU_1027	Bacteria	Acidobacteria	Subgroup 6
OTU_1235	Bacteria	Acidobacteria	Subgroup 6
OTU_2308	Bacteria	Acidobacteria	Subgroup 6
OTU_1291	Bacteria	Acidobacteria	Subgroup 6
OTU_293	Bacteria	Acidobacteria	Subgroup 6
OTU_1716	Bacteria	Acidobacteria	Subgroup 6
OTU_925	Bacteria	Acidobacteria	Subgroup 6
OTU_1773	Bacteria	Acidobacteria	Subgroup 6
OTU_1250	Bacteria	Acidobacteria	Subgroup 6
OTU_1175	Bacteria	Acidobacteria	Subgroup 6
OTU_2563	Bacteria	Acidobacteria	Subgroup 6
OTU_2585	Bacteria	Acidobacteria	Subgroup 6
OTU_1676	Bacteria	Acidobacteria	Subgroup 6
OTU_4942	Bacteria	Acidobacteria	Subgroup 6
OTU_1412	Bacteria	Acidobacteria	Subgroup 6
OTU_2437	Bacteria	Acidobacteria	Subgroup 6
OTU_418	Bacteria	Acidobacteria	Subgroup 6
OTU_3658	Bacteria	Acidobacteria	Subgroup 6
OTU_196	Bacteria	Acidobacteria	Subgroup 6
OTU_1856	Bacteria	Acidobacteria	Subgroup 6
OTU_2088	Bacteria	Acidobacteria	Subgroup 6
OTU_2956	Bacteria	Acidobacteria	Subgroup 6
OTU_817	Bacteria	Acidobacteria	Subgroup 6
OTU_5430	Bacteria	Acidobacteria	Subgroup 6
OTU_238	Bacteria	Acidobacteria	Subgroup 6
OTU_1109	Bacteria	Acidobacteria	Subgroup 6
OTU_5879	Bacteria	Acidobacteria	Subgroup 6
OTU_6710	Bacteria	Acidobacteria	Subgroup 6
OTU_1261	Bacteria	Acidobacteria	Subgroup 6
OTU_2143	Bacteria	Acidobacteria	Subgroup 6
OTU_242	Bacteria	Acidobacteria	Subgroup 6
OTU_325	Bacteria	Acidobacteria	Subgroup 6
OTU_1744	Bacteria	Acidobacteria	Subgroup 6
OTU_247	Bacteria	Acidobacteria	Subgroup 6
OTU_2663	Bacteria	Acidobacteria	Subgroup 6
OTU_484	Bacteria	Acidobacteria	Subgroup 6
OTU_1685	Bacteria	Acidobacteria	Subgroup 6
OTU_2442	Bacteria	Acidobacteria	Subgroup 6
OTU_277	Bacteria	Acidobacteria	Subgroup 6
OTU_2114	Bacteria	Acidobacteria	Subgroup 6
OTU_2207	Bacteria	Acidobacteria	Subgroup 6
OTU_942	Bacteria	Acidobacteria	Subgroup 6
OTU_3192	Bacteria	Acidobacteria	Subgroup 6
OTU_331	Bacteria	Acidobacteria	Subgroup 6
OTU_629	Bacteria	Acidobacteria	Subgroup 6
OTU_1776	Bacteria	Acidobacteria	Subgroup 6
OTU_1882	Bacteria	Acidobacteria	Subgroup 6
OTU_845	Bacteria	Acidobacteria	Subgroup 6
OTU_360	Bacteria	Acidobacteria	Subgroup 6
OTU_144	Bacteria	Acidobacteria	Subgroup 6
OTU_1690	Bacteria	Acidobacteria	Subgroup 6
OTU_1969	Bacteria	Acidobacteria	Subgroup 6
OTU_4443	Bacteria	Acidobacteria	Subgroup 6
OTU_1197	Bacteria	Acidobacteria	Subgroup 6
OTU_1026	Bacteria	Acidobacteria	Subgroup 6
OTU_758	Bacteria	Acidobacteria	Subgroup 6
OTU_1636	Bacteria	Acidobacteria	Subgroup 6
OTU_1320	Bacteria	Acidobacteria	Subgroup 6
OTU_1616	Bacteria	Acidobacteria	Subgroup 6
OTU_1961	Bacteria	Acidobacteria	Subgroup 6
OTU_3390	Bacteria	Acidobacteria	Subgroup 6
OTU_618	Bacteria	Acidobacteria	Subgroup 6
OTU_1561	Bacteria	Acidobacteria	Subgroup 6
OTU_1926	Bacteria	Acidobacteria	Subgroup 6
OTU_3441	Bacteria	Acidobacteria	Subgroup 6
OTU_652	Bacteria	Acidobacteria	Subgroup 6
OTU_275	Bacteria	Acidobacteria	Subgroup 6
OTU_3025	Bacteria	Acidobacteria	Subgroup 6
OTU_865	Bacteria	Acidobacteria	Subgroup 6
OTU_41	Bacteria	Acidobacteria	Subgroup 6
OTU_401	Bacteria	Acidobacteria	Subgroup 6
OTU_2197	Bacteria	Acidobacteria	Subgroup 6
OTU_1425	Bacteria	Acidobacteria	Subgroup 6
OTU_2799	Bacteria	Acidobacteria	Subgroup 6
OTU_1106	Bacteria	Acidobacteria	Subgroup 6
OTU_3708	Bacteria	Acidobacteria	Subgroup 6
OTU_91	Bacteria	Acidobacteria	Subgroup 6
OTU_1098	Bacteria	Acidobacteria	Subgroup 6
OTU_1517	Bacteria	Acidobacteria	Subgroup 6
OTU_1060	Bacteria	Acidobacteria	Subgroup 6
OTU_429	Bacteria	Acidobacteria	Subgroup 6
OTU_1768	Bacteria	Acidobacteria	Subgroup 6
OTU_160	Bacteria	Acidobacteria	Subgroup 6
OTU_2095	Bacteria	Acidobacteria	Subgroup 6
OTU_932	Bacteria	Acidobacteria	Subgroup 6
OTU_422	Bacteria	Acidobacteria	Subgroup 6
OTU_1057	Bacteria	Acidobacteria	Subgroup 6
OTU_173	Bacteria	Acidobacteria	Subgroup 6
OTU_3407	Bacteria	Acidobacteria	Subgroup 6
OTU_1402	Bacteria	Acidobacteria	Subgroup 6
OTU_336	Bacteria	Acidobacteria	Subgroup 6
OTU_5539	Bacteria	Acidobacteria	Subgroup 6
OTU_1357	Bacteria	Acidobacteria	Subgroup 6
OTU_869	Bacteria	Acidobacteria	Subgroup 6
OTU_3997	Bacteria	Acidobacteria	Subgroup 6
OTU_701	Bacteria	Acidobacteria	Subgroup 6
OTU_1276	Bacteria	Acidobacteria	Subgroup 6
OTU_565	Bacteria	Acidobacteria	Subgroup 6
OTU_1519	Bacteria	Acidobacteria	Subgroup 6
OTU_2076	Bacteria	Acidobacteria	Subgroup 6
OTU_449	Bacteria	Acidobacteria	Subgroup 6
OTU_3431	Bacteria	Acidobacteria	Subgroup 6
OTU_192	Bacteria	Acidobacteria	Subgroup 6
OTU_1362	Bacteria	Acidobacteria	Subgroup 6
OTU_244	Bacteria	Acidobacteria	Subgroup 6
OTU_731	Bacteria	Acidobacteria	Subgroup 6
OTU_730	Bacteria	Acidobacteria	Subgroup 6
OTU_778	Bacteria	Acidobacteria	Subgroup 6
OTU_1363	Bacteria	Acidobacteria	Subgroup 6
OTU_2148	Bacteria	Acidobacteria	Blastocatellia (Subgroup 4)	Blastocatellales	Blastocatellaceae	JGI 0001001-H03
OTU_316	Bacteria	Acidobacteria	Blastocatellia (Subgroup 4)	Blastocatellales	Blastocatellaceae
OTU_417	Bacteria	Acidobacteria	Blastocatellia (Subgroup 4)	Blastocatellales	Blastocatellaceae
OTU_3981	Bacteria	Acidobacteria	Blastocatellia (Subgroup 4)	Blastocatellales	Blastocatellaceae	JGI 0001001-H03
OTU_1638	Bacteria	Acidobacteria	Blastocatellia (Subgroup 4)	Blastocatellales	Blastocatellaceae	uncultured
OTU_3920	Bacteria	Acidobacteria	Blastocatellia (Subgroup 4)	Blastocatellales	Blastocatellaceae	JGI 0001001-H03
OTU_1011	Bacteria	Acidobacteria	Blastocatellia (Subgroup 4)	Blastocatellales	Blastocatellaceae	JGI 0001001-H03
OTU_1937	Bacteria	Acidobacteria	Blastocatellia (Subgroup 4)	Blastocatellales	Blastocatellaceae	uncultured
OTU_4872	Bacteria	Acidobacteria	Blastocatellia (Subgroup 4)	Blastocatellales	Blastocatellaceae
OTU_79	Bacteria	Acidobacteria	Blastocatellia (Subgroup 4)	Blastocatellales	Blastocatellaceae	uncultured
OTU_1668	Bacteria	Acidobacteria	Blastocatellia (Subgroup 4)	Blastocatellales	Blastocatellaceae	uncultured
OTU_481	Bacteria	Acidobacteria	Blastocatellia (Subgroup 4)	Blastocatellales	Blastocatellaceae
OTU_2058	Bacteria	Acidobacteria	Blastocatellia (Subgroup 4)	Blastocatellales	Blastocatellaceae
OTU_755	Bacteria	Acidobacteria	Blastocatellia (Subgroup 4)	Pyrinomonadales	Pyrinomonadaceae	RB41
OTU_6226	Bacteria	Acidobacteria	Blastocatellia (Subgroup 4)	Pyrinomonadales	Pyrinomonadaceae	RB41
OTU_29	Bacteria	Acidobacteria	Blastocatellia (Subgroup 4)	Pyrinomonadales	Pyrinomonadaceae	RB41
OTU_3510	Bacteria	Acidobacteria	Blastocatellia (Subgroup 4)	Pyrinomonadales	Pyrinomonadaceae	RB41
OTU_1849	Bacteria	Acidobacteria	Blastocatellia (Subgroup 4)	Pyrinomonadales	Pyrinomonadaceae	RB41
OTU_66	Bacteria	Acidobacteria	Blastocatellia (Subgroup 4)	Pyrinomonadales	Pyrinomonadaceae	RB41
OTU_1408	Bacteria	Acidobacteria	Blastocatellia (Subgroup 4)	Pyrinomonadales	Pyrinomonadaceae	RB41
OTU_212	Bacteria	Acidobacteria	Blastocatellia (Subgroup 4)	Pyrinomonadales	Pyrinomonadaceae	RB41
OTU_551	Bacteria	Acidobacteria	Blastocatellia (Subgroup 4)	Pyrinomonadales	Pyrinomonadaceae	RB41
OTU_3592	Bacteria	Acidobacteria	Blastocatellia (Subgroup 4)	Pyrinomonadales	Pyrinomonadaceae	RB41
OTU_1137	Bacteria	Acidobacteria	Blastocatellia (Subgroup 4)	Pyrinomonadales	Pyrinomonadaceae	RB41
OTU_690	Bacteria	Acidobacteria	Blastocatellia (Subgroup 4)	Pyrinomonadales	Pyrinomonadaceae	RB41
OTU_1667	Bacteria	Acidobacteria	Blastocatellia (Subgroup 4)	Pyrinomonadales	Pyrinomonadaceae	RB41
OTU_1314	Bacteria	Acidobacteria	Blastocatellia (Subgroup 4)	Pyrinomonadales	Pyrinomonadaceae	RB41
OTU_6367	Bacteria	Acidobacteria	Blastocatellia (Subgroup 4)	Pyrinomonadales	Pyrinomonadaceae	RB41
OTU_679	Bacteria	Acidobacteria	Blastocatellia (Subgroup 4)	Pyrinomonadales	Pyrinomonadaceae	RB41
OTU_777	Bacteria	Acidobacteria	Blastocatellia (Subgroup 4)	Pyrinomonadales	Pyrinomonadaceae	RB41
OTU_175	Bacteria	Acidobacteria	Blastocatellia (Subgroup 4)	Pyrinomonadales	Pyrinomonadaceae	RB41
OTU_3008	Bacteria	Acidobacteria	Blastocatellia (Subgroup 4)	2022-11-24
OTU_990	Bacteria	Acidobacteria	Blastocatellia (Subgroup 4)	2022-11-24
OTU_727	Bacteria	Acidobacteria	Blastocatellia (Subgroup 4)	2022-11-24
OTU_896	Bacteria	Acidobacteria	Blastocatellia (Subgroup 4)	2022-11-24
OTU_5331	Bacteria	Acidobacteria	Blastocatellia (Subgroup 4)	2022-11-24
OTU_6279	Bacteria	Acidobacteria	Acidobacteriia	Solibacterales	Solibacteraceae (Subgroup 3)	Bryobacter
OTU_670	Bacteria	Acidobacteria	Acidobacteriia	Solibacterales	Solibacteraceae (Subgroup 3)	Bryobacter
OTU_33	Bacteria	Acidobacteria	Acidobacteriia	Solibacterales	Solibacteraceae (Subgroup 3)	Bryobacter
OTU_1732	Bacteria	Acidobacteria	Acidobacteriia	Solibacterales	Solibacteraceae (Subgroup 3)	Bryobacter
OTU_806	Bacteria	Acidobacteria	Acidobacteriia	Solibacterales	Solibacteraceae (Subgroup 3)	Bryobacter
OTU_92	Bacteria	Acidobacteria	Acidobacteriia	Solibacterales	Solibacteraceae (Subgroup 3)
OTU_2502	Bacteria	Acidobacteria	Acidobacteriia	Solibacterales	Solibacteraceae (Subgroup 3)	Bryobacter
OTU_302	Bacteria	Acidobacteria	Acidobacteriia	Solibacterales	Solibacteraceae (Subgroup 3)	Bryobacter
OTU_1274	Bacteria	Acidobacteria	Acidobacteriia	Solibacterales	Solibacteraceae (Subgroup 3)	Bryobacter
OTU_1594	Bacteria	Acidobacteria	Acidobacteriia	Solibacterales	Solibacteraceae (Subgroup 3)	Bryobacter
OTU_2129	Bacteria	Acidobacteria	Acidobacteriia	Solibacterales	Solibacteraceae (Subgroup 3)	Bryobacter
OTU_2609	Bacteria	Acidobacteria	Acidobacteriia	Solibacterales	Solibacteraceae (Subgroup 3)	Bryobacter
OTU_344	Bacteria	Acidobacteria	Acidobacteriia	Solibacterales	Solibacteraceae (Subgroup 3)	Bryobacter
OTU_856	Bacteria	Acidobacteria	Acidobacteriia	Solibacterales	Solibacteraceae (Subgroup 3)	Bryobacter
OTU_2134	Bacteria	Acidobacteria	Acidobacteriia	Solibacterales	Solibacteraceae (Subgroup 3)	Bryobacter
OTU_2338	Bacteria	Acidobacteria	Acidobacteriia	Solibacterales	Solibacteraceae (Subgroup 3)	Bryobacter
OTU_3881	Bacteria	Acidobacteria	Acidobacteriia	Solibacterales	Solibacteraceae (Subgroup 3)	Bryobacter
OTU_3971	Bacteria	Acidobacteria	Acidobacteriia	Solibacterales	Solibacteraceae (Subgroup 3)	Bryobacter
OTU_6478	Bacteria	Acidobacteria	Acidobacteriia	Solibacterales	Solibacteraceae (Subgroup 3)	Bryobacter
OTU_245	Bacteria	Acidobacteria	Acidobacteriia	Solibacterales	Solibacteraceae (Subgroup 3)	Bryobacter
OTU_3036	Bacteria	Acidobacteria	Acidobacteriia	Solibacterales	Solibacteraceae (Subgroup 3)	Bryobacter
OTU_4119	Bacteria	Acidobacteria	Acidobacteriia	Solibacterales	Solibacteraceae (Subgroup 3)	Bryobacter
OTU_122	Bacteria	Acidobacteria	Acidobacteriia	Solibacterales	Solibacteraceae (Subgroup 3)	Bryobacter
OTU_1000	Bacteria	Acidobacteria	Acidobacteriia	Solibacterales	Solibacteraceae (Subgroup 3)	Bryobacter
OTU_1662	Bacteria	Acidobacteria	Acidobacteriia	Solibacterales	Solibacteraceae (Subgroup 3)	Bryobacter
OTU_672	Bacteria	Acidobacteria	Acidobacteriia	Solibacterales	Solibacteraceae (Subgroup 3)	Bryobacter
OTU_1892	Bacteria	Acidobacteria	Acidobacteriia	Solibacterales	Solibacteraceae (Subgroup 3)	Bryobacter
OTU_73	Bacteria	Acidobacteria	Acidobacteriia	Solibacterales	Solibacteraceae (Subgroup 3)	Bryobacter
OTU_789	Bacteria	Acidobacteria	Acidobacteriia	Solibacterales	Solibacteraceae (Subgroup 3)	Paludibaculum
OTU_1930	Bacteria	Acidobacteria	Acidobacteriia	Solibacterales	Solibacteraceae (Subgroup 3)	PAUC26f
OTU_3517	Bacteria	Acidobacteria	Acidobacteriia	Solibacterales	Solibacteraceae (Subgroup 3)	Bryobacter
OTU_743	Bacteria	Acidobacteria	Acidobacteriia	Solibacterales	Solibacteraceae (Subgroup 3)	Bryobacter
OTU_37	Bacteria	Acidobacteria	Acidobacteriia	Solibacterales	Solibacteraceae (Subgroup 3)	Candidatus Solibacter
OTU_4642	Bacteria	Acidobacteria	Acidobacteriia	Solibacterales	Solibacteraceae (Subgroup 3)	Candidatus Solibacter
OTU_593	Bacteria	Acidobacteria	Acidobacteriia	Solibacterales	Solibacteraceae (Subgroup 3)	Candidatus Solibacter
OTU_1786	Bacteria	Acidobacteria	Acidobacteriia	Solibacterales	Solibacteraceae (Subgroup 3)	Candidatus Solibacter
OTU_215	Bacteria	Acidobacteria	Acidobacteriia	Solibacterales	Solibacteraceae (Subgroup 3)	Candidatus Solibacter
OTU_3783	Bacteria	Acidobacteria	Acidobacteriia	Solibacterales	Solibacteraceae (Subgroup 3)	Candidatus Solibacter
OTU_205	Bacteria	Acidobacteria	Acidobacteriia	Solibacterales	Solibacteraceae (Subgroup 3)	Candidatus Solibacter
OTU_2382	Bacteria	Acidobacteria	Acidobacteriia	Solibacterales	Solibacteraceae (Subgroup 3)	Candidatus Solibacter
OTU_581	Bacteria	Acidobacteria	Acidobacteriia	Solibacterales	Solibacteraceae (Subgroup 3)	Candidatus Solibacter
OTU_455	Bacteria	Acidobacteria	Acidobacteriia	Solibacterales	Solibacteraceae (Subgroup 3)	Candidatus Solibacter
OTU_2011	Bacteria	Acidobacteria	Acidobacteriia	Solibacterales	Solibacteraceae (Subgroup 3)	Candidatus Solibacter
OTU_363	Bacteria	Acidobacteria	Acidobacteriia	Solibacterales	Solibacteraceae (Subgroup 3)	Candidatus Solibacter
OTU_6441	Bacteria	Acidobacteria	Acidobacteriia	Solibacterales	Solibacteraceae (Subgroup 3)	Candidatus Solibacter
OTU_3972	Bacteria	Acidobacteria	Acidobacteriia	Solibacterales	Solibacteraceae (Subgroup 3)	Candidatus Solibacter
OTU_6879	Bacteria	Acidobacteria	Acidobacteriia	Solibacterales	Solibacteraceae (Subgroup 3)	Candidatus Solibacter
OTU_2130	Bacteria	Acidobacteria	Acidobacteriia	Solibacterales	Solibacteraceae (Subgroup 3)	Candidatus Solibacter
OTU_178	Bacteria	Acidobacteria	Acidobacteriia	Solibacterales	Solibacteraceae (Subgroup 3)	Candidatus Solibacter
OTU_1334	Bacteria	Acidobacteria	Acidobacteriia	Solibacterales	Solibacteraceae (Subgroup 3)	Candidatus Solibacter
OTU_1045	Bacteria	Acidobacteria	Acidobacteriia	Solibacterales	Solibacteraceae (Subgroup 3)	Candidatus Solibacter
OTU_2232	Bacteria	Acidobacteria	Acidobacteriia	Solibacterales	Solibacteraceae (Subgroup 3)	Candidatus Solibacter
OTU_249	Bacteria	Acidobacteria	Acidobacteriia	Solibacterales	Solibacteraceae (Subgroup 3)	Candidatus Solibacter
OTU_1670	Bacteria	Acidobacteria	Acidobacteriia	Solibacterales	Solibacteraceae (Subgroup 3)	Candidatus Solibacter
OTU_3290	Bacteria	Acidobacteria	Acidobacteriia	Solibacterales	Solibacteraceae (Subgroup 3)	Candidatus Solibacter
OTU_258	Bacteria	Acidobacteria	Acidobacteriia	Solibacterales	Solibacteraceae (Subgroup 3)	Candidatus Solibacter
OTU_44	Bacteria	Acidobacteria	Acidobacteriia	Solibacterales	Solibacteraceae (Subgroup 3)	Candidatus Solibacter
OTU_2991	Bacteria	Acidobacteria	Acidobacteriia	Solibacterales	Solibacteraceae (Subgroup 3)	Candidatus Solibacter
OTU_187	Bacteria	Acidobacteria	Acidobacteriia	Solibacterales	Solibacteraceae (Subgroup 3)	Candidatus Solibacter
OTU_1598	Bacteria	Acidobacteria	Acidobacteriia	Solibacterales	Solibacteraceae (Subgroup 3)	Candidatus Solibacter
OTU_392	Bacteria	Acidobacteria	Acidobacteriia	Solibacterales	Solibacteraceae (Subgroup 3)	Bryobacter
OTU_5400	Bacteria	Acidobacteria	Acidobacteriia	Solibacterales	Solibacteraceae (Subgroup 3)	Bryobacter
OTU_154	Bacteria	Acidobacteria	Acidobacteriia	Solibacterales	Solibacteraceae (Subgroup 3)
OTU_31	Bacteria	Acidobacteria	Acidobacteriia	Solibacterales	Solibacteraceae (Subgroup 3)	Bryobacter
OTU_1009	Bacteria	Acidobacteria	Acidobacteriia	Subgroup 2
OTU_4661	Bacteria	Acidobacteria	Acidobacteriia	Subgroup 2
OTU_498	Bacteria	Acidobacteria	Acidobacteriia	Subgroup 2
OTU_2870	Bacteria	Acidobacteria	Acidobacteriia	Subgroup 2
OTU_5177	Bacteria	Acidobacteria	Acidobacteriia	Subgroup 2
OTU_3866	Bacteria	Acidobacteria	Acidobacteriia	Subgroup 2
OTU_739	Bacteria	Acidobacteria	Acidobacteriia	Subgroup 2
OTU_1475	Bacteria	Acidobacteria	Acidobacteriia	Subgroup 2
OTU_2886	Bacteria	Acidobacteria	Acidobacteriia	Subgroup 2
OTU_2915	Bacteria	Acidobacteria	Acidobacteriia	Subgroup 2
OTU_2109	Bacteria	Acidobacteria	Acidobacteriia	Subgroup 2
OTU_2325	Bacteria	Acidobacteria	Acidobacteriia	Subgroup 2
OTU_4000	Bacteria	Acidobacteria	Acidobacteriia	Subgroup 2
OTU_6786	Bacteria	Acidobacteria	Acidobacteriia	Subgroup 2
OTU_332	Bacteria	Acidobacteria	Acidobacteriia	Subgroup 2
OTU_837	Bacteria	Acidobacteria	Acidobacteriia	Subgroup 2
OTU_1371	Bacteria	Acidobacteria	Acidobacteriia	Subgroup 2
OTU_2335	Bacteria	Acidobacteria	Acidobacteriia	Subgroup 2
OTU_199	Bacteria	Acidobacteria	Acidobacteriia	Acidobacteriales	uncultured
OTU_346	Bacteria	Acidobacteria	Acidobacteriia	Acidobacteriales	uncultured
OTU_1262	Bacteria	Acidobacteria	Acidobacteriia	Acidobacteriales	uncultured
OTU_1158	Bacteria	Acidobacteria	Acidobacteriia	Acidobacteriales	uncultured
OTU_4651	Bacteria	Acidobacteria	Acidobacteriia	Acidobacteriales	uncultured
OTU_1159	Bacteria	Acidobacteria	Acidobacteriia	Acidobacteriales	uncultured
OTU_4488	Bacteria	Acidobacteria	Acidobacteriia	Acidobacteriales	uncultured
OTU_4527	Bacteria	Acidobacteria	Acidobacteriia	Acidobacteriales	uncultured
OTU_3833	Bacteria	Acidobacteria	Acidobacteriia	Acidobacteriales	uncultured
OTU_556	Bacteria	Acidobacteria	Acidobacteriia	Acidobacteriales	uncultured
OTU_2089	Bacteria	Acidobacteria	Acidobacteriia	Acidobacteriales	uncultured
OTU_1534	Bacteria	Acidobacteria	Acidobacteriia	Acidobacteriales	uncultured
OTU_2683	Bacteria	Acidobacteria	Acidobacteriia	Acidobacteriales	uncultured
OTU_174	Bacteria	Acidobacteria	Acidobacteriia	Acidobacteriales	uncultured
OTU_12	Bacteria	Acidobacteria	Acidobacteriia	Acidobacteriales	uncultured
OTU_4618	Bacteria	Acidobacteria	Acidobacteriia	Acidobacteriales	uncultured
OTU_437	Bacteria	Acidobacteria	Acidobacteriia	Acidobacteriales	uncultured
OTU_805	Bacteria	Acidobacteria	Acidobacteriia	Acidobacteriales	uncultured
OTU_206	Bacteria	Acidobacteria	Acidobacteriia	Acidobacteriales	uncultured
OTU_3189	Bacteria	Acidobacteria	Acidobacteriia	Acidobacteriales	uncultured
OTU_266	Bacteria	Acidobacteria	Acidobacteriia	Acidobacteriales	uncultured
OTU_951	Bacteria	Acidobacteria	Acidobacteriia	Acidobacteriales	uncultured
OTU_678	Bacteria	Acidobacteria	Acidobacteriia	Acidobacteriales	uncultured
OTU_2359	Bacteria	Acidobacteria	Acidobacteriia	Acidobacteriales	uncultured
OTU_1364	Bacteria	Acidobacteria	Acidobacteriia	Acidobacteriales	uncultured
OTU_2360	Bacteria	Acidobacteria	Acidobacteriia	Acidobacteriales	Acidobacteriaceae (Subgroup 1)	Granulicella
OTU_2711	Bacteria	Acidobacteria	Acidobacteriia	Acidobacteriales	Acidobacteriaceae (Subgroup 1)	Granulicella
OTU_1466	Bacteria	Acidobacteria	Acidobacteriia	Acidobacteriales	Acidobacteriaceae (Subgroup 1)	Granulicella
OTU_3292	Bacteria	Acidobacteria	Acidobacteriia	Acidobacteriales	Acidobacteriaceae (Subgroup 1)	Granulicella
OTU_1345	Bacteria	Acidobacteria	Acidobacteriia	Acidobacteriales	Acidobacteriaceae (Subgroup 1)	Edaphobacter
OTU_834	Bacteria	Acidobacteria	Acidobacteriia	Acidobacteriales	Acidobacteriaceae (Subgroup 1)
OTU_2099	Bacteria	Acidobacteria	Acidobacteriia	Acidobacteriales	Acidobacteriaceae (Subgroup 1)
OTU_1259	Bacteria	Acidobacteria	Acidobacteriia	Acidobacteriales	Acidobacteriaceae (Subgroup 1)	Occallatibacter
OTU_1527	Bacteria	Acidobacteria	Acidobacteriia	Acidobacteriales	Acidobacteriaceae (Subgroup 1)	uncultured
OTU_1635	Bacteria	Acidobacteria	Acidobacteriia	Acidobacteriales	Acidobacteriaceae (Subgroup 1)	Acidipila
OTU_438	Bacteria	Acidobacteria	Acidobacteriia	Acidobacteriales	Acidobacteriaceae (Subgroup 1)	Acidipila
OTU_2498	Bacteria	Acidobacteria	Acidobacteriia	Acidobacteriales	Acidobacteriaceae (Subgroup 1)	uncultured
OTU_426	Bacteria	Acidobacteria	Acidobacteriia	Acidobacteriales	Koribacteraceae	Candidatus Koribacter
OTU_6510	Bacteria	Acidobacteria	Acidobacteriia	Acidobacteriales
OTU_954	Bacteria	Acidobacteria	Acidobacteriia	Acidobacteriales	Koribacteraceae	Candidatus Koribacter
OTU_611	Bacteria	Acidobacteria	Acidobacteriia	Acidobacteriales	uncultured
OTU_49	Bacteria	Acidobacteria	Acidobacteriia	Acidobacteriales	uncultured
OTU_1145	Bacteria	Acidobacteria	Acidobacteriia	Acidobacteriales	uncultured
OTU_2355	Bacteria	Acidobacteria	Acidobacteriia	Acidobacteriales	Koribacteraceae	Candidatus Koribacter
OTU_4141	Bacteria	Acidobacteria	Acidobacteriia	Acidobacteriales	Koribacteraceae	Candidatus Koribacter
OTU_4080	Bacteria	Acidobacteria	Subgroup 5
OTU_1967	Bacteria	Acidobacteria	Subgroup 5
OTU_873	Bacteria	Acidobacteria	Subgroup 5
OTU_490	Bacteria	Acidobacteria	Subgroup 5
OTU_641	Bacteria	Acidobacteria	Subgroup 5
OTU_286	Bacteria	Acidobacteria	Subgroup 5
OTU_749	Bacteria	Acidobacteria	Subgroup 5
OTU_1460	Bacteria	Acidobacteria	Subgroup 5
OTU_265	Bacteria	Acidobacteria	Subgroup 11
OTU_2293	Bacteria	Acidobacteria	Subgroup 11
OTU_1606	Bacteria	Acidobacteria	Holophagae	Subgroup 7
OTU_822	Bacteria	Acidobacteria	Holophagae	Subgroup 7
OTU_955	Bacteria	Acidobacteria	Holophagae	Subgroup 7
OTU_5978	Bacteria	Acidobacteria	Holophagae	Subgroup 7
OTU_572	Bacteria	Acidobacteria	Holophagae	Subgroup 7
OTU_1367	Bacteria	Acidobacteria	Holophagae	Subgroup 7
OTU_4032	Bacteria	Acidobacteria	Holophagae	Subgroup 7
OTU_2931	Bacteria	Acidobacteria	Holophagae	Subgroup 7
OTU_5159	Bacteria	Acidobacteria	Holophagae	Subgroup 7
OTU_956	Bacteria	Acidobacteria	Holophagae	Subgroup 7
OTU_447	Bacteria	Acidobacteria	Holophagae	Subgroup 7
OTU_197	Bacteria	Acidobacteria	Holophagae	Subgroup 7
OTU_726	Bacteria	Acidobacteria	Holophagae	Subgroup 7
OTU_1963	Bacteria	Acidobacteria	Holophagae	Subgroup 7
OTU_8	Bacteria	Acidobacteria	Holophagae	Subgroup 7
OTU_4110	Bacteria	Acidobacteria	Holophagae	Subgroup 7
OTU_1208	Bacteria	Acidobacteria	Holophagae	Subgroup 7
OTU_5809	Bacteria	Acidobacteria	Holophagae	Subgroup 7
OTU_1480	Bacteria	Acidobacteria	Holophagae	Subgroup 7
OTU_948	Bacteria	Acidobacteria	Holophagae	Subgroup 7
OTU_1482	Bacteria	Acidobacteria	Holophagae	Subgroup 7
OTU_1724	Bacteria	Acidobacteria	Thermoanaerobaculia	Thermoanaerobaculales	Thermoanaerobaculaceae	Subgroup 10
OTU_2260	Bacteria	Acidobacteria	Thermoanaerobaculia	Thermoanaerobaculales	Thermoanaerobaculaceae	Subgroup 10
OTU_2493	Bacteria	Acidobacteria	Thermoanaerobaculia	Thermoanaerobaculales	Thermoanaerobaculaceae	Subgroup 10
OTU_1218	Bacteria	Acidobacteria	Thermoanaerobaculia	Thermoanaerobaculales	Thermoanaerobaculaceae	Subgroup 10
OTU_1263	Bacteria	Acidobacteria	Thermoanaerobaculia	Thermoanaerobaculales	Thermoanaerobaculaceae	Subgroup 10
OTU_6235	Bacteria	Acidobacteria	Thermoanaerobaculia	Thermoanaerobaculales	Thermoanaerobaculaceae	Subgroup 10
OTU_1310	Bacteria	Acidobacteria	Thermoanaerobaculia	Thermoanaerobaculales	Thermoanaerobaculaceae	Subgroup 10
OTU_1737	Bacteria	Acidobacteria	Thermoanaerobaculia	Thermoanaerobaculales	Thermoanaerobaculaceae	Subgroup 10
OTU_1153	Bacteria	Acidobacteria	Thermoanaerobaculia	Thermoanaerobaculales	Thermoanaerobaculaceae	Subgroup 10
OTU_2237	Bacteria	Acidobacteria	Thermoanaerobaculia	Thermoanaerobaculales	Thermoanaerobaculaceae	Subgroup 10
OTU_1315	Bacteria	Acidobacteria	Thermoanaerobaculia	Thermoanaerobaculales	Thermoanaerobaculaceae	Subgroup 10
OTU_237	Bacteria	Acidobacteria	Thermoanaerobaculia	Thermoanaerobaculales	Thermoanaerobaculaceae	Subgroup 10
OTU_742	Bacteria	Acidobacteria	Thermoanaerobaculia	Thermoanaerobaculales	Thermoanaerobaculaceae	Subgroup 10
OTU_3467	Bacteria	Acidobacteria	Thermoanaerobaculia	Thermoanaerobaculales	Thermoanaerobaculaceae	Subgroup 10
OTU_1938	Bacteria	Acidobacteria	Thermoanaerobaculia	Thermoanaerobaculales	Thermoanaerobaculaceae	Subgroup 10
OTU_849	Bacteria	Acidobacteria	Subgroup 22
OTU_6645	Bacteria	Acidobacteria	Subgroup 22
OTU_981	Bacteria	Acidobacteria	Subgroup 22
OTU_658	Bacteria	Acidobacteria	Subgroup 17
OTU_2456	Bacteria	Acidobacteria	Subgroup 17
OTU_134	Bacteria	Acidobacteria	Subgroup 17
OTU_1092	Bacteria	Acidobacteria	Subgroup 17
OTU_1192	Bacteria	Acidobacteria	Subgroup 17
OTU_2838	Bacteria	Acidobacteria	Subgroup 17
OTU_2552	Bacteria	Acidobacteria	Subgroup 17
OTU_1906	Bacteria	Acidobacteria	Subgroup 17
OTU_1338	Bacteria	Acidobacteria	Subgroup 17
OTU_820	Bacteria	Acidobacteria	Subgroup 17
OTU_5748	Bacteria	Acidobacteria	Subgroup 17
OTU_1309	Bacteria	Acidobacteria	Subgroup 17
OTU_5856	Bacteria	Acidobacteria	Subgroup 25
OTU_2247	Bacteria	Acidobacteria	Subgroup 25
OTU_1689	Bacteria	Acidobacteria	Subgroup 25
OTU_1508	Bacteria	Acidobacteria	Subgroup 25
OTU_3051	Bacteria	Acidobacteria	Subgroup 25
OTU_3434	Bacteria	Acidobacteria	Subgroup 18
OTU_2641	Bacteria	Acidobacteria	Subgroup 22
OTU_3074	Bacteria	Entotheonellaeota	Entotheonellia	Entotheonellales	Entotheonellaceae
OTU_4330	Bacteria	Entotheonellaeota	Entotheonellia	Entotheonellales	Entotheonellaceae
OTU_697	Bacteria	Entotheonellaeota	Entotheonellia	Entotheonellales	Entotheonellaceae
OTU_6394	Bacteria	Entotheonellaeota	Entotheonellia	Entotheonellales	Entotheonellaceae
OTU_654	Bacteria	Nitrospirae	Nitrospira	Nitrospirales	Nitrospiraceae	Nitrospira
OTU_169	Bacteria	Nitrospirae	Nitrospira	Nitrospirales	Nitrospiraceae	Nitrospira
OTU_157	Bacteria	Nitrospirae	Nitrospira	Nitrospirales	Nitrospiraceae	Nitrospira
OTU_2481	Bacteria	Nitrospirae	Nitrospira	Nitrospirales	Nitrospiraceae	Nitrospira
OTU_30	Bacteria	Nitrospirae	Nitrospira	Nitrospirales	Nitrospiraceae	Nitrospira
OTU_543	Bacteria	Nitrospirae	Nitrospira	Nitrospirales	Nitrospiraceae	Nitrospira
OTU_120	Bacteria	Nitrospirae	Nitrospira	Nitrospirales	Nitrospiraceae	Nitrospira
OTU_3373	Bacteria	Nitrospirae	Nitrospira	Nitrospirales	Nitrospiraceae	Nitrospira
OTU_1335	Bacteria	Nitrospirae	Nitrospira	Nitrospirales	Nitrospiraceae	Nitrospira
OTU_1890	Bacteria	Nitrospirae	Nitrospira	Nitrospirales	Nitrospiraceae	Nitrospira
OTU_2141	Bacteria	Nitrospirae	Nitrospira	Nitrospirales	Nitrospiraceae	Nitrospira
OTU_819	Bacteria	Nitrospirae	Thermodesulfovibrionia	uncultured
OTU_2214	Bacteria	Nitrospirae	4-29-1
OTU_4577	Bacteria	FCPU426
OTU_651	Bacteria	Verrucomicrobia	Verrucomicrobiae	Chthoniobacterales	Chthoniobacteraceae	Candidatus Udaeobacter
OTU_218	Bacteria	Verrucomicrobia	Verrucomicrobiae	Chthoniobacterales	Chthoniobacteraceae	Candidatus Udaeobacter
OTU_493	Bacteria	Verrucomicrobia	Verrucomicrobiae	Chthoniobacterales	Chthoniobacteraceae	Candidatus Udaeobacter
OTU_413	Bacteria	Verrucomicrobia	Verrucomicrobiae	Chthoniobacterales	Chthoniobacteraceae	Candidatus Udaeobacter
OTU_442	Bacteria	Verrucomicrobia	Verrucomicrobiae	Chthoniobacterales	Chthoniobacteraceae	Candidatus Udaeobacter
OTU_260	Bacteria	Verrucomicrobia	Verrucomicrobiae	Chthoniobacterales	Chthoniobacteraceae	Candidatus Udaeobacter
OTU_1572	Bacteria	Verrucomicrobia	Verrucomicrobiae	Chthoniobacterales	Chthoniobacteraceae	Candidatus Udaeobacter
OTU_5027	Bacteria	Verrucomicrobia	Verrucomicrobiae	Chthoniobacterales	Chthoniobacteraceae	Candidatus Udaeobacter
OTU_3885	Bacteria	Verrucomicrobia	Verrucomicrobiae	Chthoniobacterales	Chthoniobacteraceae	Candidatus Udaeobacter
OTU_886	Bacteria	Verrucomicrobia	Verrucomicrobiae	Chthoniobacterales	Chthoniobacteraceae	Candidatus Udaeobacter
OTU_3236	Bacteria	Verrucomicrobia	Verrucomicrobiae	Chthoniobacterales	Chthoniobacteraceae	Candidatus Udaeobacter
OTU_1216	Bacteria	Verrucomicrobia	Verrucomicrobiae	Chthoniobacterales	Chthoniobacteraceae	Candidatus Udaeobacter
OTU_1632	Bacteria	Verrucomicrobia	Verrucomicrobiae	Chthoniobacterales	Chthoniobacteraceae	Candidatus Udaeobacter
OTU_4865	Bacteria	Verrucomicrobia	Verrucomicrobiae	Chthoniobacterales	Chthoniobacteraceae	Candidatus Udaeobacter
OTU_2401	Bacteria	Verrucomicrobia	Verrucomicrobiae	Chthoniobacterales	Chthoniobacteraceae	Candidatus Udaeobacter
OTU_2146	Bacteria	Verrucomicrobia	Verrucomicrobiae	Chthoniobacterales	Chthoniobacteraceae	Candidatus Udaeobacter
OTU_3898	Bacteria	Verrucomicrobia	Verrucomicrobiae	Chthoniobacterales	Chthoniobacteraceae	Candidatus Udaeobacter
OTU_2120	Bacteria	Verrucomicrobia	Verrucomicrobiae	Chthoniobacterales	Chthoniobacteraceae	Candidatus Udaeobacter
OTU_1064	Bacteria	Verrucomicrobia	Verrucomicrobiae	Chthoniobacterales	Chthoniobacteraceae	Candidatus Udaeobacter
OTU_1854	Bacteria	Verrucomicrobia	Verrucomicrobiae	Chthoniobacterales	Chthoniobacteraceae	Candidatus Udaeobacter
OTU_55	Bacteria	Verrucomicrobia	Verrucomicrobiae	Chthoniobacterales	Chthoniobacteraceae	Candidatus Udaeobacter
OTU_2589	Bacteria	Verrucomicrobia	Verrucomicrobiae	Chthoniobacterales	Chthoniobacteraceae	Candidatus Udaeobacter
OTU_3126	Bacteria	Verrucomicrobia	Verrucomicrobiae	Chthoniobacterales	Chthoniobacteraceae	Candidatus Udaeobacter
OTU_4006	Bacteria	Verrucomicrobia	Verrucomicrobiae	Chthoniobacterales	Chthoniobacteraceae	Candidatus Udaeobacter
OTU_1132	Bacteria	Verrucomicrobia	Verrucomicrobiae	Chthoniobacterales	Chthoniobacteraceae	Candidatus Udaeobacter
OTU_1880	Bacteria	Verrucomicrobia	Verrucomicrobiae	Chthoniobacterales	Chthoniobacteraceae	Candidatus Udaeobacter
OTU_223	Bacteria	Verrucomicrobia	Verrucomicrobiae	Chthoniobacterales	Chthoniobacteraceae	Candidatus Udaeobacter
OTU_5205	Bacteria	Verrucomicrobia	Verrucomicrobiae	Chthoniobacterales	Chthoniobacteraceae	Candidatus Udaeobacter
OTU_2544	Bacteria	Verrucomicrobia	Verrucomicrobiae	Chthoniobacterales	Chthoniobacteraceae	Candidatus Udaeobacter
OTU_623	Bacteria	Verrucomicrobia	Verrucomicrobiae	Chthoniobacterales	Chthoniobacteraceae	Candidatus Udaeobacter
OTU_1727	Bacteria	Verrucomicrobia	Verrucomicrobiae	Chthoniobacterales	Chthoniobacteraceae	Candidatus Udaeobacter
OTU_2896	Bacteria	Verrucomicrobia	Verrucomicrobiae	Chthoniobacterales	Chthoniobacteraceae	Candidatus Udaeobacter
OTU_445	Bacteria	Verrucomicrobia	Verrucomicrobiae	Chthoniobacterales	Chthoniobacteraceae	Candidatus Udaeobacter
OTU_11	Bacteria	Verrucomicrobia	Verrucomicrobiae	Chthoniobacterales	Chthoniobacteraceae	Candidatus Udaeobacter
OTU_638	Bacteria	Verrucomicrobia	Verrucomicrobiae	Chthoniobacterales	Chthoniobacteraceae	Candidatus Udaeobacter
OTU_121	Bacteria	Verrucomicrobia	Verrucomicrobiae	Chthoniobacterales	Chthoniobacteraceae	Candidatus Udaeobacter
OTU_2530	Bacteria	Verrucomicrobia	Verrucomicrobiae	Chthoniobacterales	Chthoniobacteraceae	Candidatus Udaeobacter
OTU_2474	Bacteria	Verrucomicrobia	Verrucomicrobiae	Chthoniobacterales	Chthoniobacteraceae	Candidatus Udaeobacter
OTU_2761	Bacteria	Verrucomicrobia	Verrucomicrobiae	Chthoniobacterales	Chthoniobacteraceae	Candidatus Udaeobacter
OTU_3	Bacteria	Verrucomicrobia	Verrucomicrobiae	Chthoniobacterales	Chthoniobacteraceae	Candidatus Udaeobacter
OTU_4222	Bacteria	Verrucomicrobia	Verrucomicrobiae	Chthoniobacterales	Chthoniobacteraceae	Candidatus Udaeobacter
OTU_1626	Bacteria	Verrucomicrobia	Verrucomicrobiae	Chthoniobacterales	Chthoniobacteraceae	Candidatus Udaeobacter
OTU_682	Bacteria	Verrucomicrobia	Verrucomicrobiae	Chthoniobacterales	Chthoniobacteraceae	Candidatus Udaeobacter
OTU_6308	Bacteria	Verrucomicrobia	Verrucomicrobiae	Chthoniobacterales	Chthoniobacteraceae	Candidatus Udaeobacter
OTU_155	Bacteria	Verrucomicrobia	Verrucomicrobiae	Chthoniobacterales	Chthoniobacteraceae	Candidatus Udaeobacter
OTU_162	Bacteria	Verrucomicrobia	Verrucomicrobiae	Chthoniobacterales	Chthoniobacteraceae	Candidatus Udaeobacter
OTU_1341	Bacteria	Verrucomicrobia	Verrucomicrobiae	Chthoniobacterales	Xiphinematobacteraceae	Candidatus Xiphinematobacter
OTU_127	Bacteria	Verrucomicrobia	Verrucomicrobiae	Chthoniobacterales	Xiphinematobacteraceae	Candidatus Xiphinematobacter
OTU_1706	Bacteria	Verrucomicrobia	Verrucomicrobiae	Chthoniobacterales	Xiphinematobacteraceae	Candidatus Xiphinematobacter
OTU_2021	Bacteria	Verrucomicrobia	Verrucomicrobiae	Chthoniobacterales	Xiphinematobacteraceae	Candidatus Xiphinematobacter
OTU_1858	Bacteria	Verrucomicrobia	Verrucomicrobiae	Chthoniobacterales	Chthoniobacteraceae	Chthoniobacter
OTU_1539	Bacteria	Verrucomicrobia	Verrucomicrobiae	Chthoniobacterales	Chthoniobacteraceae	Chthoniobacter
OTU_2272	Bacteria	Verrucomicrobia	Verrucomicrobiae	Chthoniobacterales	Chthoniobacteraceae	Chthoniobacter
OTU_1500	Bacteria	Verrucomicrobia	Verrucomicrobiae	Chthoniobacterales	Chthoniobacteraceae	Chthoniobacter
OTU_851	Bacteria	Verrucomicrobia	Verrucomicrobiae	Chthoniobacterales	Chthoniobacteraceae	Chthoniobacter
OTU_1318	Bacteria	Verrucomicrobia	Verrucomicrobiae	Chthoniobacterales	Chthoniobacteraceae	Chthoniobacter
OTU_595	Bacteria	Verrucomicrobia	Verrucomicrobiae	Chthoniobacterales	Chthoniobacteraceae	Chthoniobacter
OTU_519	Bacteria	Verrucomicrobia	Verrucomicrobiae	Chthoniobacterales	Chthoniobacteraceae	Chthoniobacter
OTU_1619	Bacteria	Verrucomicrobia	Verrucomicrobiae	Chthoniobacterales	Chthoniobacteraceae	Chthoniobacter
OTU_1743	Bacteria	Verrucomicrobia	Verrucomicrobiae	Chthoniobacterales	Chthoniobacteraceae	Chthoniobacter
OTU_2015	Bacteria	Verrucomicrobia	Verrucomicrobiae	Chthoniobacterales	Chthoniobacteraceae	Chthoniobacter
OTU_5650	Bacteria	Verrucomicrobia	Verrucomicrobiae	Chthoniobacterales	Chthoniobacteraceae	Chthoniobacter
OTU_728	Bacteria	Verrucomicrobia	Verrucomicrobiae	Chthoniobacterales	Chthoniobacteraceae	Chthoniobacter
OTU_379	Bacteria	Verrucomicrobia	Verrucomicrobiae	Verrucomicrobiales	Verrucomicrobiaceae	Roseimicrobium
OTU_1396	Bacteria	Verrucomicrobia	Verrucomicrobiae	Verrucomicrobiales	Verrucomicrobiaceae	Roseimicrobium
OTU_6588	Bacteria	Verrucomicrobia	Verrucomicrobiae	Verrucomicrobiales	Verrucomicrobiaceae
OTU_1094	Bacteria	Verrucomicrobia	Verrucomicrobiae	Verrucomicrobiales	Rubritaleaceae	Luteolibacter
OTU_620	Bacteria	Verrucomicrobia	Verrucomicrobiae	Verrucomicrobiales	Rubritaleaceae	Luteolibacter
OTU_4148	Bacteria	Verrucomicrobia	Verrucomicrobiae	Verrucomicrobiales	Rubritaleaceae	Luteolibacter
OTU_1509	Bacteria	Verrucomicrobia	Verrucomicrobiae	Verrucomicrobiales	Verrucomicrobiaceae	uncultured
OTU_693	Bacteria	Verrucomicrobia	Verrucomicrobiae	Verrucomicrobiales	Verrucomicrobiaceae	uncultured
OTU_1574	Bacteria	Verrucomicrobia	Verrucomicrobiae	Pedosphaerales	Pedosphaeraceae
OTU_878	Bacteria	Verrucomicrobia	Verrucomicrobiae	Pedosphaerales	Pedosphaeraceae
OTU_2884	Bacteria	Verrucomicrobia	Verrucomicrobiae	Pedosphaerales	Pedosphaeraceae
OTU_3216	Bacteria	Verrucomicrobia	Verrucomicrobiae	Pedosphaerales	Pedosphaeraceae
OTU_1254	Bacteria	Verrucomicrobia	Verrucomicrobiae	Pedosphaerales	Pedosphaeraceae
OTU_478	Bacteria	Verrucomicrobia	Verrucomicrobiae	Pedosphaerales	Pedosphaeraceae
OTU_485	Bacteria	Verrucomicrobia	Verrucomicrobiae	Pedosphaerales	Pedosphaeraceae
OTU_312	Bacteria	Verrucomicrobia	Verrucomicrobiae	Pedosphaerales	Pedosphaeraceae	ADurb.Bin063-1
OTU_3412	Bacteria	Verrucomicrobia	Verrucomicrobiae	Pedosphaerales	Pedosphaeraceae
OTU_1352	Bacteria	Verrucomicrobia	Verrucomicrobiae	Pedosphaerales	Pedosphaeraceae
OTU_1024	Bacteria	Verrucomicrobia	Verrucomicrobiae	Pedosphaerales	Pedosphaeraceae
OTU_1042	Bacteria	Verrucomicrobia	Verrucomicrobiae	Pedosphaerales	Pedosphaeraceae
OTU_2764	Bacteria	Verrucomicrobia	Verrucomicrobiae	Pedosphaerales	Pedosphaeraceae
OTU_230	Bacteria	Verrucomicrobia	Verrucomicrobiae	Pedosphaerales	Pedosphaeraceae
OTU_2636	Bacteria	Verrucomicrobia	Verrucomicrobiae	Pedosphaerales	Pedosphaeraceae
OTU_2710	Bacteria	Verrucomicrobia	Verrucomicrobiae	Pedosphaerales	Pedosphaeraceae
OTU_4646	Bacteria	Verrucomicrobia	Verrucomicrobiae	Pedosphaerales	Pedosphaeraceae
OTU_1283	Bacteria	Verrucomicrobia	Verrucomicrobiae	Pedosphaerales	Pedosphaeraceae
OTU_517	Bacteria	Verrucomicrobia	Verrucomicrobiae	Pedosphaerales	Pedosphaeraceae
OTU_431	Bacteria	Verrucomicrobia	Verrucomicrobiae	Pedosphaerales	Pedosphaeraceae
OTU_1704	Bacteria	Verrucomicrobia	Verrucomicrobiae	Pedosphaerales	Pedosphaeraceae
OTU_2933	Bacteria	Verrucomicrobia	Verrucomicrobiae	Pedosphaerales	Pedosphaeraceae
OTU_2545	Bacteria	Verrucomicrobia	Verrucomicrobiae	Pedosphaerales	Pedosphaeraceae
OTU_1958	Bacteria	Verrucomicrobia	Verrucomicrobiae	Pedosphaerales	Pedosphaeraceae
OTU_1603	Bacteria	Verrucomicrobia	Verrucomicrobiae	Pedosphaerales	Pedosphaeraceae
OTU_5259	Bacteria	Verrucomicrobia	Verrucomicrobiae	Pedosphaerales	Pedosphaeraceae	Pedosphaera
OTU_538	Bacteria	Verrucomicrobia	Verrucomicrobiae	Pedosphaerales	Pedosphaeraceae
OTU_860	Bacteria	Verrucomicrobia	Verrucomicrobiae	Pedosphaerales	Pedosphaeraceae
OTU_937	Bacteria	Verrucomicrobia	Verrucomicrobiae	Pedosphaerales	Pedosphaeraceae
OTU_1117	Bacteria	Verrucomicrobia	Verrucomicrobiae	Pedosphaerales	Pedosphaeraceae
OTU_474	Bacteria	Verrucomicrobia	Verrucomicrobiae	Pedosphaerales	Pedosphaeraceae
OTU_1186	Bacteria	Verrucomicrobia	Verrucomicrobiae	Pedosphaerales	Pedosphaeraceae
OTU_308	Bacteria	Verrucomicrobia	Verrucomicrobiae	Pedosphaerales	Pedosphaeraceae
OTU_5194	Bacteria	Verrucomicrobia	Verrucomicrobiae	Pedosphaerales	Pedosphaeraceae
OTU_1039	Bacteria	Verrucomicrobia	Verrucomicrobiae	Pedosphaerales	Pedosphaeraceae
OTU_2168	Bacteria	Verrucomicrobia	Verrucomicrobiae	Pedosphaerales	Pedosphaeraceae
OTU_5397	Bacteria	Verrucomicrobia	Verrucomicrobiae	Pedosphaerales	Pedosphaeraceae
OTU_2248	Bacteria	Verrucomicrobia	Verrucomicrobiae	Pedosphaerales	Pedosphaeraceae
OTU_554	Bacteria	Verrucomicrobia	Verrucomicrobiae	Opitutales	Opitutaceae	Opitutus
OTU_2035	Bacteria	Verrucomicrobia	Verrucomicrobiae	Opitutales	Opitutaceae
OTU_1333	Bacteria	Verrucomicrobia	Verrucomicrobiae	Opitutales	Opitutaceae	Lacunisphaera
OTU_3777	Bacteria	Verrucomicrobia	Verrucomicrobiae	Opitutales	Opitutaceae	Lacunisphaera
OTU_3875	Bacteria	Verrucomicrobia	Verrucomicrobiae	Opitutales	Opitutaceae	Lacunisphaera
OTU_499	Bacteria	Planctomycetes	Phycisphaerae	Tepidisphaerales	WD2101 soil group
OTU_836	Bacteria	Planctomycetes	Phycisphaerae	Tepidisphaerales	WD2101 soil group
OTU_2509	Bacteria	Planctomycetes	Phycisphaerae	Tepidisphaerales	WD2101 soil group
OTU_692	Bacteria	Planctomycetes	Phycisphaerae	Tepidisphaerales	WD2101 soil group
OTU_1269	Bacteria	Planctomycetes	Phycisphaerae	Tepidisphaerales	WD2101 soil group
OTU_5659	Bacteria	Planctomycetes	Phycisphaerae	Tepidisphaerales	WD2101 soil group
OTU_676	Bacteria	Planctomycetes	Pla4 lineage
OTU_2929	Bacteria	Latescibacteria
OTU_2420	Bacteria	Latescibacteria
OTU_6211	Bacteria	Latescibacteria
OTU_3540	Bacteria	Latescibacteria
OTU_281	Bacteria	Latescibacteria
OTU_4513	Bacteria	Latescibacteria
OTU_748	Bacteria	Latescibacteria
OTU_1614	Bacteria	Latescibacteria
OTU_1436	Bacteria	Latescibacteria
OTU_2965	Bacteria	Latescibacteria
OTU_1955	Bacteria	Latescibacteria
OTU_815	Bacteria	Latescibacteria
OTU_2078	Bacteria	Latescibacteria
OTU_2876	Bacteria	Latescibacteria
OTU_5647	Bacteria	Latescibacteria
OTU_660	Bacteria	Latescibacteria
OTU_590	Bacteria	Latescibacteria
OTU_2424	Bacteria	Latescibacteria
OTU_337	Bacteria	Latescibacteria
OTU_483	Bacteria	Latescibacteria
OTU_4464	Bacteria	Latescibacteria
OTU_799	Bacteria	Latescibacteria	Latescibacteria	Latescibacterales	Latescibacteraceae
OTU_3513	Bacteria	Latescibacteria
OTU_1894	Bacteria	Gemmatimonadetes	Gemmatimonadetes	Gemmatimonadales	Gemmatimonadaceae	Gemmatimonas
OTU_573	Bacteria	Gemmatimonadetes	Gemmatimonadetes	Gemmatimonadales	Gemmatimonadaceae	Gemmatimonas
OTU_6431	Bacteria	Gemmatimonadetes	Gemmatimonadetes	Gemmatimonadales	Gemmatimonadaceae	Gemmatimonas
OTU_1405	Bacteria	Gemmatimonadetes	Gemmatimonadetes	Gemmatimonadales	Gemmatimonadaceae	Gemmatimonas
OTU_5549	Bacteria	Gemmatimonadetes	Gemmatimonadetes	Gemmatimonadales	Gemmatimonadaceae	Gemmatimonas
OTU_280	Bacteria	Gemmatimonadetes	Gemmatimonadetes	Gemmatimonadales	Gemmatimonadaceae	Gemmatimonas
OTU_359	Bacteria	Gemmatimonadetes	Gemmatimonadetes	Gemmatimonadales	Gemmatimonadaceae	Gemmatimonas
OTU_1450	Bacteria	Gemmatimonadetes	Gemmatimonadetes	Gemmatimonadales	Gemmatimonadaceae	Gemmatimonas
OTU_90	Bacteria	Gemmatimonadetes	Gemmatimonadetes	Gemmatimonadales	Gemmatimonadaceae	Gemmatimonas
OTU_525	Bacteria	Gemmatimonadetes	Gemmatimonadetes	Gemmatimonadales	Gemmatimonadaceae	Gemmatimonas
OTU_1169	Bacteria	Gemmatimonadetes	Gemmatimonadetes	Gemmatimonadales	Gemmatimonadaceae	Gemmatimonas
OTU_603	Bacteria	Gemmatimonadetes	Gemmatimonadetes	Gemmatimonadales	Gemmatimonadaceae	Gemmatimonas
OTU_2640	Bacteria	Gemmatimonadetes	Gemmatimonadetes	Gemmatimonadales	Gemmatimonadaceae	Gemmatimonas
OTU_317	Bacteria	Gemmatimonadetes	Gemmatimonadetes	Gemmatimonadales	Gemmatimonadaceae	Gemmatimonas
OTU_904	Bacteria	Gemmatimonadetes	Gemmatimonadetes	Gemmatimonadales	Gemmatimonadaceae	Gemmatimonas
OTU_2351	Bacteria	Gemmatimonadetes	Gemmatimonadetes	Gemmatimonadales	Gemmatimonadaceae	Gemmatimonas
OTU_5024	Bacteria	Gemmatimonadetes	Gemmatimonadetes	Gemmatimonadales	Gemmatimonadaceae	Gemmatimonas
OTU_2133	Bacteria	Gemmatimonadetes	Gemmatimonadetes	Gemmatimonadales	Gemmatimonadaceae	Gemmatimonas
OTU_253	Bacteria	Gemmatimonadetes	Gemmatimonadetes	Gemmatimonadales	Gemmatimonadaceae	Gemmatimonas
OTU_465	Bacteria	Gemmatimonadetes	Gemmatimonadetes	Gemmatimonadales	Gemmatimonadaceae	Gemmatimonas
OTU_1065	Bacteria	Gemmatimonadetes	Gemmatimonadetes	Gemmatimonadales	Gemmatimonadaceae	Gemmatimonas
OTU_2726	Bacteria	Gemmatimonadetes	Gemmatimonadetes	Gemmatimonadales	Gemmatimonadaceae	Gemmatimonas
OTU_234	Bacteria	Gemmatimonadetes	Gemmatimonadetes	Gemmatimonadales	Gemmatimonadaceae	Gemmatimonas
OTU_741	Bacteria	Gemmatimonadetes	Gemmatimonadetes	Gemmatimonadales	Gemmatimonadaceae	Gemmatimonas
OTU_928	Bacteria	Gemmatimonadetes	Gemmatimonadetes	Gemmatimonadales	Gemmatimonadaceae	Gemmatimonas
OTU_1119	Bacteria	Gemmatimonadetes	Gemmatimonadetes	Gemmatimonadales	Gemmatimonadaceae	Gemmatimonas
OTU_1248	Bacteria	Gemmatimonadetes	Gemmatimonadetes	Gemmatimonadales	Gemmatimonadaceae	Gemmatimonas
OTU_222	Bacteria	Gemmatimonadetes	Gemmatimonadetes	Gemmatimonadales	Gemmatimonadaceae	Gemmatimonas
OTU_1748	Bacteria	Gemmatimonadetes	Gemmatimonadetes	Gemmatimonadales	Gemmatimonadaceae	Gemmatimonas
OTU_2615	Bacteria	Gemmatimonadetes	Gemmatimonadetes	Gemmatimonadales	Gemmatimonadaceae	Gemmatimonas
OTU_2357	Bacteria	Gemmatimonadetes	Gemmatimonadetes	Gemmatimonadales	Gemmatimonadaceae	Gemmatimonas
OTU_721	Bacteria	Gemmatimonadetes	Gemmatimonadetes	Gemmatimonadales	Gemmatimonadaceae	uncultured
OTU_456	Bacteria	Gemmatimonadetes	Gemmatimonadetes	Gemmatimonadales	Gemmatimonadaceae	uncultured
OTU_1867	Bacteria	Gemmatimonadetes	Gemmatimonadetes	Gemmatimonadales	Gemmatimonadaceae	uncultured
OTU_2045	Bacteria	Gemmatimonadetes	Gemmatimonadetes	Gemmatimonadales	Gemmatimonadaceae	uncultured
OTU_1531	Bacteria	Gemmatimonadetes	Gemmatimonadetes	Gemmatimonadales	Gemmatimonadaceae	uncultured
OTU_2879	Bacteria	Gemmatimonadetes	Gemmatimonadetes	Gemmatimonadales	Gemmatimonadaceae	uncultured
OTU_601	Bacteria	Gemmatimonadetes	Gemmatimonadetes	Gemmatimonadales	Gemmatimonadaceae	uncultured
OTU_1434	Bacteria	Gemmatimonadetes	Gemmatimonadetes	Gemmatimonadales	Gemmatimonadaceae	uncultured
OTU_698	Bacteria	Gemmatimonadetes	Gemmatimonadetes	Gemmatimonadales	Gemmatimonadaceae
OTU_1194	Bacteria	Gemmatimonadetes	Gemmatimonadetes	Gemmatimonadales	Gemmatimonadaceae
OTU_569	Bacteria	Gemmatimonadetes	Gemmatimonadetes	Gemmatimonadales	Gemmatimonadaceae
OTU_547	Bacteria	Gemmatimonadetes	Gemmatimonadetes	Gemmatimonadales	Gemmatimonadaceae
OTU_744	Bacteria	Gemmatimonadetes	Gemmatimonadetes	Gemmatimonadales	Gemmatimonadaceae
OTU_1700	Bacteria	Gemmatimonadetes	Gemmatimonadetes	Gemmatimonadales	Gemmatimonadaceae	uncultured
OTU_5674	Bacteria	Gemmatimonadetes	Gemmatimonadetes	Gemmatimonadales	Gemmatimonadaceae	uncultured
OTU_2087	Bacteria	Gemmatimonadetes	Gemmatimonadetes	Gemmatimonadales	Gemmatimonadaceae	uncultured
OTU_2782	Bacteria	Gemmatimonadetes	Gemmatimonadetes	Gemmatimonadales	Gemmatimonadaceae	uncultured
OTU_877	Bacteria	Gemmatimonadetes	Gemmatimonadetes	Gemmatimonadales	Gemmatimonadaceae	uncultured
OTU_2860	Bacteria	Gemmatimonadetes	Gemmatimonadetes	Gemmatimonadales	Gemmatimonadaceae	uncultured
OTU_327	Bacteria	Gemmatimonadetes	Gemmatimonadetes	Gemmatimonadales	Gemmatimonadaceae	uncultured
OTU_544	Bacteria	Gemmatimonadetes	Gemmatimonadetes	Gemmatimonadales	Gemmatimonadaceae	uncultured
OTU_2386	Bacteria	Gemmatimonadetes	Gemmatimonadetes	Gemmatimonadales	Gemmatimonadaceae	uncultured
OTU_608	Bacteria	Gemmatimonadetes	Gemmatimonadetes	Gemmatimonadales	Gemmatimonadaceae	uncultured
OTU_366	Bacteria	Gemmatimonadetes	Gemmatimonadetes	Gemmatimonadales	Gemmatimonadaceae	uncultured
OTU_34	Bacteria	Gemmatimonadetes	Gemmatimonadetes	Gemmatimonadales	Gemmatimonadaceae	uncultured
OTU_1657	Bacteria	Gemmatimonadetes	Gemmatimonadetes	Gemmatimonadales	Gemmatimonadaceae	uncultured
OTU_219	Bacteria	Gemmatimonadetes	Gemmatimonadetes	Gemmatimonadales	Gemmatimonadaceae	uncultured
OTU_4890	Bacteria	Gemmatimonadetes	Gemmatimonadetes	Gemmatimonadales	Gemmatimonadaceae	uncultured
OTU_2010	Bacteria	Gemmatimonadetes	Gemmatimonadetes	Gemmatimonadales	Gemmatimonadaceae	uncultured
OTU_207	Bacteria	Gemmatimonadetes	Gemmatimonadetes	Gemmatimonadales	Gemmatimonadaceae	uncultured
OTU_3935	Bacteria	Gemmatimonadetes	Gemmatimonadetes	Gemmatimonadales	Gemmatimonadaceae	uncultured
OTU_99	Bacteria	Gemmatimonadetes	Gemmatimonadetes	Gemmatimonadales	Gemmatimonadaceae	uncultured
OTU_1078	Bacteria	Gemmatimonadetes	Gemmatimonadetes	Gemmatimonadales	Gemmatimonadaceae	uncultured
OTU_1506	Bacteria	Gemmatimonadetes	Gemmatimonadetes	Gemmatimonadales	Gemmatimonadaceae	uncultured
OTU_628	Bacteria	Gemmatimonadetes	Gemmatimonadetes	Gemmatimonadales	Gemmatimonadaceae	uncultured
OTU_1311	Bacteria	Gemmatimonadetes	Gemmatimonadetes	Gemmatimonadales	Gemmatimonadaceae	uncultured
OTU_4092	Bacteria	Gemmatimonadetes	Gemmatimonadetes	Gemmatimonadales	Gemmatimonadaceae	uncultured
OTU_124	Bacteria	Gemmatimonadetes	Gemmatimonadetes	Gemmatimonadales	Gemmatimonadaceae
OTU_3929	Bacteria	Gemmatimonadetes	Gemmatimonadetes	Gemmatimonadales	Gemmatimonadaceae
OTU_3975	Bacteria	Gemmatimonadetes	Gemmatimonadetes	Gemmatimonadales	Gemmatimonadaceae	uncultured
OTU_2336	Bacteria	Gemmatimonadetes	Gemmatimonadetes	Gemmatimonadales	Gemmatimonadaceae	Gemmatimonas
OTU_5663	Bacteria	Gemmatimonadetes	Gemmatimonadetes	Gemmatimonadales	Gemmatimonadaceae	Gemmatimonas
OTU_2505	Bacteria	Gemmatimonadetes	Gemmatimonadetes	Gemmatimonadales	Gemmatimonadaceae	Gemmatimonas
OTU_3850	Bacteria	Gemmatimonadetes	Gemmatimonadetes	Gemmatimonadales	Gemmatimonadaceae	Gemmatimonas
OTU_7049	Bacteria	Gemmatimonadetes	Gemmatimonadetes	Gemmatimonadales	Gemmatimonadaceae	Gemmatimonas
OTU_1205	Bacteria	Gemmatimonadetes	Gemmatimonadetes	Gemmatimonadales	Gemmatimonadaceae	uncultured
OTU_21	Bacteria	Gemmatimonadetes	Gemmatimonadetes	Gemmatimonadales	Gemmatimonadaceae	uncultured
OTU_2304	Bacteria	Gemmatimonadetes	Gemmatimonadetes	Gemmatimonadales	Gemmatimonadaceae	uncultured
OTU_1306	Bacteria	Gemmatimonadetes	Gemmatimonadetes	Gemmatimonadales	Gemmatimonadaceae	uncultured
OTU_100	Bacteria	Gemmatimonadetes	Gemmatimonadetes	Gemmatimonadales	Gemmatimonadaceae	uncultured
OTU_115	Bacteria	Gemmatimonadetes	Gemmatimonadetes	Gemmatimonadales	Gemmatimonadaceae	uncultured
OTU_74	Bacteria	Gemmatimonadetes	Gemmatimonadetes	Gemmatimonadales	Gemmatimonadaceae	uncultured
OTU_139	Bacteria	Gemmatimonadetes	Gemmatimonadetes	Gemmatimonadales	Gemmatimonadaceae	uncultured
OTU_1070	Bacteria	Gemmatimonadetes	Gemmatimonadetes	Gemmatimonadales	Gemmatimonadaceae	uncultured
OTU_779	Bacteria	Gemmatimonadetes	Gemmatimonadetes	Gemmatimonadales	Gemmatimonadaceae	uncultured
OTU_83	Bacteria	Gemmatimonadetes	Gemmatimonadetes	Gemmatimonadales	Gemmatimonadaceae	uncultured
OTU_2098	Bacteria	Gemmatimonadetes	Gemmatimonadetes	Gemmatimonadales	Gemmatimonadaceae	uncultured
OTU_15	Bacteria	Gemmatimonadetes	Gemmatimonadetes	Gemmatimonadales	Gemmatimonadaceae	uncultured
OTU_6234	Bacteria	Gemmatimonadetes	Gemmatimonadetes	Gemmatimonadales	Gemmatimonadaceae	uncultured
OTU_3913	Bacteria	Gemmatimonadetes	Gemmatimonadetes	Gemmatimonadales	Gemmatimonadaceae	uncultured
OTU_2321	Bacteria	Gemmatimonadetes	Gemmatimonadetes	Gemmatimonadales	Gemmatimonadaceae	uncultured
OTU_276	Bacteria	Gemmatimonadetes	Gemmatimonadetes	Gemmatimonadales	Gemmatimonadaceae	uncultured
OTU_733	Bacteria	Gemmatimonadetes	Gemmatimonadetes	Gemmatimonadales	Gemmatimonadaceae	uncultured
OTU_923	Bacteria	Gemmatimonadetes	Gemmatimonadetes	Gemmatimonadales	Gemmatimonadaceae	uncultured
OTU_512	Bacteria	Gemmatimonadetes	Gemmatimonadetes	Gemmatimonadales	Gemmatimonadaceae	uncultured
OTU_4475	Bacteria	Gemmatimonadetes	Gemmatimonadetes	Gemmatimonadales	Gemmatimonadaceae	uncultured
OTU_2152	Bacteria	Gemmatimonadetes	Gemmatimonadetes	Gemmatimonadales	Gemmatimonadaceae	uncultured
OTU_2319	Bacteria	Gemmatimonadetes	Gemmatimonadetes	Gemmatimonadales	Gemmatimonadaceae	uncultured
OTU_2231	Bacteria	Gemmatimonadetes	Gemmatimonadetes	Gemmatimonadales	Gemmatimonadaceae	uncultured
OTU_1392	Bacteria	Gemmatimonadetes	Gemmatimonadetes	Gemmatimonadales	Gemmatimonadaceae	uncultured
OTU_1956	Bacteria	Gemmatimonadetes	Gemmatimonadetes	Gemmatimonadales	Gemmatimonadaceae	uncultured
OTU_3388	Bacteria	Gemmatimonadetes	Gemmatimonadetes	Gemmatimonadales	Gemmatimonadaceae	uncultured
OTU_1601	Bacteria	Gemmatimonadetes	Gemmatimonadetes	Gemmatimonadales	Gemmatimonadaceae	uncultured
OTU_4590	Bacteria	Gemmatimonadetes	Gemmatimonadetes	Gemmatimonadales	Gemmatimonadaceae	uncultured
OTU_3845	Bacteria	Gemmatimonadetes	Gemmatimonadetes	Gemmatimonadales	Gemmatimonadaceae	uncultured
OTU_2869	Bacteria	Gemmatimonadetes	AKAU4049
OTU_1055	Bacteria	Actinobacteria	Actinobacteria	Frankiales	uncultured
OTU_4563	Bacteria	Actinobacteria	Actinobacteria	Frankiales
OTU_2478	Bacteria	Actinobacteria	Actinobacteria	Frankiales
OTU_2292	Bacteria	Actinobacteria	Actinobacteria	Frankiales	Geodermatophilaceae	Blastococcus
OTU_1391	Bacteria	Actinobacteria	Actinobacteria	Frankiales	Frankiaceae	Jatrophihabitans
OTU_2656	Bacteria	Actinobacteria	Actinobacteria	Frankiales	Frankiaceae	Jatrophihabitans
OTU_2093	Bacteria	Actinobacteria	Actinobacteria	Frankiales	Frankiaceae	Jatrophihabitans
OTU_4357	Bacteria	Actinobacteria	Actinobacteria	Frankiales	Cryptosporangiaceae	Fodinicola
OTU_6318	Bacteria	Actinobacteria	Actinobacteria	Frankiales	Cryptosporangiaceae	Fodinicola
OTU_1695	Bacteria	Actinobacteria	Actinobacteria	Frankiales	Sporichthyaceae	uncultured
OTU_454	Bacteria	Actinobacteria	Actinobacteria	Frankiales	Sporichthyaceae	uncultured
OTU_1949	Bacteria	Actinobacteria	Actinobacteria	Frankiales	Sporichthyaceae	uncultured
OTU_659	Bacteria	Actinobacteria	Actinobacteria
OTU_2090	Bacteria	Actinobacteria	Actinobacteria	Frankiales
OTU_1393	Bacteria	Actinobacteria	Actinobacteria	Frankiales
OTU_1085	Bacteria	Actinobacteria	Actinobacteria	Frankiales	Geodermatophilaceae
OTU_1530	Bacteria	Actinobacteria	Actinobacteria	Frankiales	Geodermatophilaceae
OTU_16	Bacteria	Actinobacteria	Actinobacteria	Frankiales	Geodermatophilaceae	Blastococcus
OTU_4538	Bacteria	Actinobacteria	Actinobacteria	Frankiales	Geodermatophilaceae	Modestobacter
OTU_772	Bacteria	Actinobacteria	Actinobacteria	Frankiales	Geodermatophilaceae	Blastococcus
OTU_133	Bacteria	Actinobacteria	Actinobacteria	Frankiales	Geodermatophilaceae	Blastococcus
OTU_2084	Bacteria	Actinobacteria	Actinobacteria	Frankiales	Geodermatophilaceae	Modestobacter
OTU_2847	Bacteria	Actinobacteria	Actinobacteria	Frankiales	Geodermatophilaceae	Blastococcus
OTU_319	Bacteria	Actinobacteria	Actinobacteria	Frankiales	Geodermatophilaceae	Geodermatophilus
OTU_5713	Bacteria	Actinobacteria	Actinobacteria	Streptomycetales	Streptomycetaceae	Streptomyces
OTU_61	Bacteria	Actinobacteria	Actinobacteria	Streptomycetales	Streptomycetaceae	Streptomyces
OTU_231	Bacteria	Actinobacteria	Actinobacteria	Streptomycetales	Streptomycetaceae	Streptomyces
OTU_898	Bacteria	Actinobacteria	Actinobacteria	Streptomycetales	Streptomycetaceae	Streptomyces
OTU_4120	Bacteria	Actinobacteria	Actinobacteria	Streptomycetales	Streptomycetaceae	Kitasatospora
OTU_5362	Bacteria	Actinobacteria	Actinobacteria	Streptomycetales	Streptomycetaceae
OTU_489	Bacteria	Actinobacteria	Actinobacteria	Streptomycetales	Streptomycetaceae	Streptomyces
OTU_3623	Bacteria	Actinobacteria	Actinobacteria	Streptomycetales	Streptomycetaceae	Streptomyces
OTU_1209	Bacteria	Actinobacteria	Actinobacteria	Streptomycetales	Streptomycetaceae	Kitasatospora
OTU_859	Bacteria	Actinobacteria	Actinobacteria	Streptomycetales	Streptomycetaceae	Streptomyces
OTU_2947	Bacteria	Actinobacteria	Actinobacteria	Streptomycetales	Streptomycetaceae	Streptomyces
OTU_4988	Bacteria	Actinobacteria	Actinobacteria	Streptomycetales	Streptomycetaceae	Streptomyces
OTU_2670	Bacteria	Actinobacteria	Actinobacteria	Streptomycetales	Streptomycetaceae	Streptomyces
OTU_3823	Bacteria	Actinobacteria	Actinobacteria	Micrococcales	Intrasporangiaceae	Oryzihumus
OTU_640	Bacteria	Actinobacteria	Actinobacteria	Micrococcales	Intrasporangiaceae	Oryzihumus
OTU_2333	Bacteria	Actinobacteria	Actinobacteria	Micrococcales	Intrasporangiaceae	Oryzihumus
OTU_503	Bacteria	Actinobacteria	Actinobacteria	Micrococcales	Intrasporangiaceae
OTU_18	Bacteria	Actinobacteria	Actinobacteria	Micrococcales	Intrasporangiaceae
OTU_269	Bacteria	Actinobacteria	Actinobacteria	Micrococcales	Intrasporangiaceae
OTU_2885	Bacteria	Actinobacteria	Actinobacteria	Micrococcales	Intrasporangiaceae
OTU_116	Bacteria	Actinobacteria	Actinobacteria	Micrococcales	Intrasporangiaceae
OTU_290	Bacteria	Actinobacteria	Actinobacteria	Micrococcales	Intrasporangiaceae	uncultured
OTU_10	Bacteria	Actinobacteria	Actinobacteria	Micrococcales	Intrasporangiaceae	Knoellia
OTU_19	Bacteria	Actinobacteria	Actinobacteria	Micrococcales	Intrasporangiaceae	Terrabacter
OTU_402	Bacteria	Actinobacteria	Actinobacteria	Micrococcales	Intrasporangiaceae
OTU_343	Bacteria	Actinobacteria	Actinobacteria	Micrococcales	Cellulomonadaceae	Cellulomonas
OTU_3594	Bacteria	Actinobacteria	Actinobacteria	Micrococcales	Cellulomonadaceae	Cellulomonas
OTU_6025	Bacteria	Actinobacteria	Actinobacteria	Micrococcales	Sanguibacteraceae	Sanguibacter
OTU_1399	Bacteria	Actinobacteria	Actinobacteria	Micrococcales	Microbacteriaceae	Cryobacterium
OTU_2492	Bacteria	Actinobacteria	Actinobacteria	Micrococcales	Microbacteriaceae
OTU_423	Bacteria	Actinobacteria	Actinobacteria	Micrococcales	Microbacteriaceae
OTU_1721	Bacteria	Actinobacteria	Actinobacteria	Micrococcales	Microbacteriaceae
OTU_2316	Bacteria	Actinobacteria	Actinobacteria	Micrococcales	Microbacteriaceae	Amnibacterium
OTU_105	Bacteria	Actinobacteria	Actinobacteria	Micrococcales	Microbacteriaceae	Agromyces
OTU_552	Bacteria	Actinobacteria	Actinobacteria	Micrococcales	Microbacteriaceae	Agromyces
OTU_4272	Bacteria	Actinobacteria	Actinobacteria	Micrococcales	Microbacteriaceae	Agromyces
OTU_3784	Bacteria	Actinobacteria	Actinobacteria	Micrococcales	Micrococcaceae
OTU_4487	Bacteria	Actinobacteria	Actinobacteria	Micrococcales	Micrococcaceae	Arthrobacter
OTU_2	Bacteria	Actinobacteria	Actinobacteria	Micrococcales	Micrococcaceae
OTU_2691	Bacteria	Actinobacteria	Actinobacteria	Micrococcales	Micrococcaceae	Paenarthrobacter
OTU_1802	Bacteria	Actinobacteria	Actinobacteria	Micrococcales	Micrococcaceae
OTU_1058	Bacteria	Actinobacteria	Actinobacteria	Micrococcales	Promicromonosporaceae	Promicromonospora
OTU_1016	Bacteria	Actinobacteria	Actinobacteria	Kineosporiales	Kineosporiaceae
OTU_391	Bacteria	Actinobacteria	Actinobacteria	Kineosporiales	Kineosporiaceae	Kineosporia
OTU_1960	Bacteria	Actinobacteria	Actinobacteria	Kineosporiales	Kineosporiaceae
OTU_2080	Bacteria	Actinobacteria	Actinobacteria	Kineosporiales	Kineosporiaceae
OTU_2506	Bacteria	Actinobacteria	Actinobacteria	Catenulisporales	Catenulisporaceae	Catenulispora
OTU_2507	Bacteria	Actinobacteria	Actinobacteria	Catenulisporales	Catenulisporaceae	Catenulispora
OTU_2651	Bacteria	Actinobacteria	Actinobacteria	Corynebacteriales	Mycobacteriaceae	Mycobacterium
OTU_5082	Bacteria	Actinobacteria	Actinobacteria	Corynebacteriales	Mycobacteriaceae	Mycobacterium
OTU_2834	Bacteria	Actinobacteria	Actinobacteria	Corynebacteriales	Mycobacteriaceae	Mycobacterium
OTU_303	Bacteria	Actinobacteria	Actinobacteria	Corynebacteriales	Mycobacteriaceae	Mycobacterium
OTU_1910	Bacteria	Actinobacteria	Actinobacteria	Corynebacteriales	Mycobacteriaceae	Mycobacterium
OTU_2633	Bacteria	Actinobacteria	Actinobacteria	Corynebacteriales	Mycobacteriaceae	Mycobacterium
OTU_72	Bacteria	Actinobacteria	Actinobacteria	Corynebacteriales	Mycobacteriaceae	Mycobacterium
OTU_1451	Bacteria	Actinobacteria	Actinobacteria	Corynebacteriales	Mycobacteriaceae	Mycobacterium
OTU_1203	Bacteria	Actinobacteria	Actinobacteria	Corynebacteriales	Mycobacteriaceae	Mycobacterium
OTU_3396	Bacteria	Actinobacteria	Actinobacteria	Corynebacteriales	Mycobacteriaceae	Mycobacterium
OTU_159	Bacteria	Actinobacteria	Actinobacteria	Corynebacteriales	Mycobacteriaceae	Mycobacterium
OTU_526	Bacteria	Actinobacteria	Actinobacteria	Corynebacteriales	Mycobacteriaceae	Mycobacterium
OTU_1054	Bacteria	Actinobacteria	Actinobacteria	Corynebacteriales	Mycobacteriaceae	Mycobacterium
OTU_158	Bacteria	Actinobacteria	Actinobacteria	Corynebacteriales	Mycobacteriaceae	Mycobacterium
OTU_967	Bacteria	Actinobacteria	Actinobacteria	Corynebacteriales	Mycobacteriaceae	Mycobacterium
OTU_1372	Bacteria	Actinobacteria	Actinobacteria	Corynebacteriales	Mycobacteriaceae	Mycobacterium
OTU_656	Bacteria	Actinobacteria	Actinobacteria	Corynebacteriales	Mycobacteriaceae	Mycobacterium
OTU_2855	Bacteria	Actinobacteria	Actinobacteria	Corynebacteriales	Mycobacteriaceae	Mycobacterium
OTU_131	Bacteria	Actinobacteria	Actinobacteria	Corynebacteriales	Mycobacteriaceae	Mycobacterium
OTU_4979	Bacteria	Actinobacteria	Actinobacteria	Corynebacteriales	Mycobacteriaceae	Mycobacterium
OTU_974	Bacteria	Actinobacteria	Actinobacteria	Corynebacteriales	Mycobacteriaceae	Mycobacterium
OTU_912	Bacteria	Actinobacteria	Actinobacteria	Corynebacteriales	Nocardiaceae	Rhodococcus
OTU_995	Bacteria	Actinobacteria	Actinobacteria	Corynebacteriales	Nocardiaceae	Rhodococcus
OTU_2676	Bacteria	Actinobacteria	Actinobacteria	Corynebacteriales	Nocardiaceae	Rhodococcus
OTU_2055	Bacteria	Actinobacteria	Actinobacteria	Corynebacteriales	Nocardiaceae	Rhodococcus
OTU_1325	Bacteria	Actinobacteria	Actinobacteria	Corynebacteriales	Nocardiaceae	Nocardia
OTU_2903	Bacteria	Actinobacteria	Actinobacteria	Corynebacteriales	Nocardiaceae	Nocardia
OTU_2793	Bacteria	Actinobacteria	Actinobacteria	Corynebacteriales	Nocardiaceae	Williamsia
OTU_1613	Bacteria	Actinobacteria	Actinobacteria	Pseudonocardiales	Pseudonocardiaceae	Pseudonocardia
OTU_6377	Bacteria	Actinobacteria	Actinobacteria	Pseudonocardiales	Pseudonocardiaceae	Pseudonocardia
OTU_793	Bacteria	Actinobacteria	Actinobacteria	Pseudonocardiales	Pseudonocardiaceae	Pseudonocardia
OTU_2497	Bacteria	Actinobacteria	Actinobacteria	Pseudonocardiales	Pseudonocardiaceae	Pseudonocardia
OTU_142	Bacteria	Actinobacteria	Actinobacteria	Pseudonocardiales	Pseudonocardiaceae	Pseudonocardia
OTU_118	Bacteria	Actinobacteria	Actinobacteria	Pseudonocardiales	Pseudonocardiaceae	Pseudonocardia
OTU_46	Bacteria	Actinobacteria	Actinobacteria	Pseudonocardiales	Pseudonocardiaceae	Pseudonocardia
OTU_1136	Bacteria	Actinobacteria	Actinobacteria	Pseudonocardiales	Pseudonocardiaceae	Pseudonocardia
OTU_1999	Bacteria	Actinobacteria	Actinobacteria	Pseudonocardiales	Pseudonocardiaceae	Lechevalieria
OTU_696	Bacteria	Actinobacteria	Actinobacteria	Pseudonocardiales	Pseudonocardiaceae
OTU_1588	Bacteria	Actinobacteria	Actinobacteria	Pseudonocardiales	Pseudonocardiaceae	Saccharothrix
OTU_463	Bacteria	Actinobacteria	Actinobacteria	Pseudonocardiales	Pseudonocardiaceae	Umezawaea
OTU_424	Bacteria	Actinobacteria	Actinobacteria	Pseudonocardiales	Pseudonocardiaceae	Amycolatopsis
OTU_4680	Bacteria	Actinobacteria	Actinobacteria	Pseudonocardiales	Pseudonocardiaceae	Amycolatopsis
OTU_2440	Bacteria	Actinobacteria	Actinobacteria	Frankiales	Nakamurellaceae	Nakamurella
OTU_117	Bacteria	Actinobacteria	Actinobacteria	Frankiales	Nakamurellaceae	Nakamurella
OTU_6515	Bacteria	Actinobacteria	Actinobacteria	Frankiales	Nakamurellaceae	Nakamurella
OTU_183	Bacteria	Actinobacteria	Actinobacteria	Frankiales	Frankiaceae	Jatrophihabitans
OTU_4369	Bacteria	Actinobacteria	Actinobacteria	Propionibacteriales	Propionibacteriaceae	uncultured
OTU_2958	Bacteria	Actinobacteria	Actinobacteria	Micromonosporales	Micromonosporaceae	Dactylosporangium
OTU_189	Bacteria	Actinobacteria	Actinobacteria	Micromonosporales	Micromonosporaceae	Dactylosporangium
OTU_6282	Bacteria	Actinobacteria	Actinobacteria	Micromonosporales	Micromonosporaceae
OTU_1730	Bacteria	Actinobacteria	Actinobacteria	Micromonosporales	Micromonosporaceae	uncultured
OTU_1781	Bacteria	Actinobacteria	Actinobacteria	Micromonosporales	Micromonosporaceae	uncultured
OTU_190	Bacteria	Actinobacteria	Actinobacteria	Micromonosporales	Micromonosporaceae
OTU_828	Bacteria	Actinobacteria	Actinobacteria	Micromonosporales	Micromonosporaceae
OTU_2894	Bacteria	Actinobacteria	Actinobacteria	Micromonosporales	Micromonosporaceae
OTU_1989	Bacteria	Actinobacteria	Actinobacteria	Micromonosporales	Micromonosporaceae
OTU_4479	Bacteria	Actinobacteria	Actinobacteria	Micromonosporales	Micromonosporaceae	Actinoplanes
OTU_4229	Bacteria	Actinobacteria	Actinobacteria	Micromonosporales	Micromonosporaceae	Actinoplanes
OTU_3630	Bacteria	Actinobacteria	Actinobacteria	Micromonosporales	Micromonosporaceae	Actinoplanes
OTU_3329	Bacteria	Actinobacteria	Actinobacteria	Micromonosporales	Micromonosporaceae
OTU_2314	Bacteria	Actinobacteria	Actinobacteria	Micromonosporales	Micromonosporaceae
OTU_1068	Bacteria	Actinobacteria	Actinobacteria	Micromonosporales	Micromonosporaceae
OTU_1288	Bacteria	Actinobacteria	Actinobacteria	Micromonosporales	Micromonosporaceae
OTU_2951	Bacteria	Actinobacteria	Actinobacteria	Micromonosporales	Micromonosporaceae	Asanoa
OTU_2483	Bacteria	Actinobacteria	Actinobacteria	Micromonosporales	Micromonosporaceae	Actinoplanes
OTU_2030	Bacteria	Actinobacteria	Actinobacteria	Micromonosporales	Micromonosporaceae	Actinoplanes
OTU_4951	Bacteria	Actinobacteria	Actinobacteria	Micromonosporales	Micromonosporaceae	Actinoplanes
OTU_650	Bacteria	Actinobacteria	Actinobacteria	Micromonosporales	Micromonosporaceae	Catellatospora
OTU_2504	Bacteria	Actinobacteria	Actinobacteria	Micromonosporales	Micromonosporaceae
OTU_949	Bacteria	Actinobacteria	Actinobacteria	Micromonosporales	Micromonosporaceae	Luedemannella
OTU_364	Bacteria	Actinobacteria	Actinobacteria	Micromonosporales	Micromonosporaceae	Luedemannella
OTU_1580	Bacteria	Actinobacteria	Actinobacteria	Micromonosporales	Micromonosporaceae
OTU_1438	Bacteria	Actinobacteria	Actinobacteria	Micromonosporales	Micromonosporaceae
OTU_1266	Bacteria	Actinobacteria	Actinobacteria	Micromonosporales	Micromonosporaceae	Micromonospora
OTU_2537	Bacteria	Actinobacteria	Actinobacteria	Micromonosporales	Micromonosporaceae	Micromonospora
OTU_123	Bacteria	Actinobacteria	Actinobacteria	Propionibacteriales	Nocardioidaceae	Nocardioides
OTU_694	Bacteria	Actinobacteria	Actinobacteria	Propionibacteriales	Nocardioidaceae	Nocardioides
OTU_1416	Bacteria	Actinobacteria	Actinobacteria	Propionibacteriales	Nocardioidaceae	Nocardioides
OTU_2290	Bacteria	Actinobacteria	Actinobacteria	Propionibacteriales	Nocardioidaceae	Nocardioides
OTU_6448	Bacteria	Actinobacteria	Actinobacteria	Propionibacteriales	Nocardioidaceae	Nocardioides
OTU_165	Bacteria	Actinobacteria	Actinobacteria	Propionibacteriales	Nocardioidaceae	Nocardioides
OTU_468	Bacteria	Actinobacteria	Actinobacteria	Propionibacteriales	Nocardioidaceae	Nocardioides
OTU_1342	Bacteria	Actinobacteria	Actinobacteria	Propionibacteriales	Nocardioidaceae	Nocardioides
OTU_649	Bacteria	Actinobacteria	Actinobacteria	Propionibacteriales	Nocardioidaceae	Nocardioides
OTU_125	Bacteria	Actinobacteria	Actinobacteria	Propionibacteriales	Nocardioidaceae	Nocardioides
OTU_829	Bacteria	Actinobacteria	Actinobacteria	Propionibacteriales	Nocardioidaceae	Nocardioides
OTU_1543	Bacteria	Actinobacteria	Actinobacteria	Propionibacteriales	Nocardioidaceae	Nocardioides
OTU_3365	Bacteria	Actinobacteria	Actinobacteria	Propionibacteriales	Nocardioidaceae	Nocardioides
OTU_764	Bacteria	Actinobacteria	Actinobacteria	Propionibacteriales	Nocardioidaceae	Nocardioides
OTU_647	Bacteria	Actinobacteria	Actinobacteria	Propionibacteriales	Nocardioidaceae	Nocardioides
OTU_101	Bacteria	Actinobacteria	Actinobacteria	Propionibacteriales	Nocardioidaceae	Nocardioides
OTU_307	Bacteria	Actinobacteria	Actinobacteria	Propionibacteriales	Nocardioidaceae	Nocardioides
OTU_2623	Bacteria	Actinobacteria	Actinobacteria	Propionibacteriales	Nocardioidaceae	Nocardioides
OTU_2219	Bacteria	Actinobacteria	Actinobacteria	Propionibacteriales	Nocardioidaceae	Nocardioides
OTU_885	Bacteria	Actinobacteria	Actinobacteria	Propionibacteriales	Nocardioidaceae	Nocardioides
OTU_2416	Bacteria	Actinobacteria	Actinobacteria	Propionibacteriales	Nocardioidaceae	Nocardioides
OTU_1935	Bacteria	Actinobacteria	Actinobacteria	Propionibacteriales	Nocardioidaceae	Nocardioides
OTU_3454	Bacteria	Actinobacteria	Actinobacteria	Propionibacteriales	Nocardioidaceae	Nocardioides
OTU_1602	Bacteria	Actinobacteria	Actinobacteria	Propionibacteriales	Propionibacteriaceae	Microlunatus
OTU_341	Bacteria	Actinobacteria	Actinobacteria	Propionibacteriales	Nocardioidaceae	Nocardioides
OTU_214	Bacteria	Actinobacteria	Actinobacteria	Propionibacteriales	Nocardioidaceae	Nocardioides
OTU_1540	Bacteria	Actinobacteria	Actinobacteria	Propionibacteriales	Nocardioidaceae
OTU_201	Bacteria	Actinobacteria	Actinobacteria	Propionibacteriales	Nocardioidaceae	Marmoricola
OTU_3800	Bacteria	Actinobacteria	Actinobacteria	Propionibacteriales	Nocardioidaceae	Marmoricola
OTU_4317	Bacteria	Actinobacteria	Actinobacteria	Propionibacteriales	Nocardioidaceae	Nocardioides
OTU_2620	Bacteria	Actinobacteria	Actinobacteria	Propionibacteriales	Nocardioidaceae	Nocardioides
OTU_53	Bacteria	Actinobacteria	Actinobacteria	Propionibacteriales	Nocardioidaceae	Nocardioides
OTU_202	Bacteria	Actinobacteria	Actinobacteria	Propionibacteriales	Nocardioidaceae	Nocardioides
OTU_496	Bacteria	Actinobacteria	Actinobacteria	Propionibacteriales	Nocardioidaceae	Nocardioides
OTU_626	Bacteria	Actinobacteria	Actinobacteria	Propionibacteriales	Nocardioidaceae	Aeromicrobium
OTU_832	Bacteria	Actinobacteria	Actinobacteria	Propionibacteriales	Nocardioidaceae	Nocardioides
OTU_350	Bacteria	Actinobacteria	Actinobacteria	Propionibacteriales	Nocardioidaceae	Nocardioides
OTU_494	Bacteria	Actinobacteria	Actinobacteria	Propionibacteriales	Nocardioidaceae	Nocardioides
OTU_1256	Bacteria	Actinobacteria	Actinobacteria	Propionibacteriales	Nocardioidaceae
OTU_32	Bacteria	Actinobacteria	Actinobacteria	Propionibacteriales	Nocardioidaceae	Kribbella
OTU_1097	Bacteria	Actinobacteria	Actinobacteria	Glycomycetales	Glycomycetaceae	Glycomyces
OTU_236	Bacteria	Actinobacteria	Actinobacteria	Streptosporangiales	Streptosporangiaceae	Nonomuraea
OTU_255	Bacteria	Actinobacteria	Actinobacteria	Streptosporangiales	Streptosporangiaceae	Streptosporangium
OTU_148	Bacteria	Actinobacteria	Actinobacteria	Streptosporangiales	Thermomonosporaceae	Actinocorallia
OTU_1166	Bacteria	Actinobacteria	Actinobacteria	Streptosporangiales	Thermomonosporaceae	Actinoallomurus
OTU_2734	Bacteria	Actinobacteria	Actinobacteria	Streptosporangiales	Thermomonosporaceae	Actinoallomurus
OTU_6789	Bacteria	Actinobacteria	Actinobacteria	Frankiales	Acidothermaceae	Acidothermus
OTU_2328	Bacteria	Actinobacteria	Actinobacteria	Frankiales	Acidothermaceae	Acidothermus
OTU_1071	Bacteria	Actinobacteria	Actinobacteria	Frankiales	Acidothermaceae	Acidothermus
OTU_2541	Bacteria	Actinobacteria	Actinobacteria	Frankiales	Acidothermaceae	Acidothermus
OTU_2892	Bacteria	Actinobacteria	Actinobacteria	Frankiales	Acidothermaceae	Acidothermus
OTU_1479	Bacteria	Actinobacteria	Actinobacteria	Frankiales	Acidothermaceae	Acidothermus
OTU_2343	Bacteria	Actinobacteria	Actinobacteria	Frankiales	Acidothermaceae	Acidothermus
OTU_1142	Bacteria	Actinobacteria	Actinobacteria	Frankiales	Acidothermaceae	Acidothermus
OTU_1587	Bacteria	Actinobacteria	Actinobacteria	Frankiales	Acidothermaceae	Acidothermus
OTU_2577	Bacteria	Actinobacteria	Actinobacteria	Frankiales	Acidothermaceae	Acidothermus
OTU_4056	Bacteria	Actinobacteria	Actinobacteria	Frankiales	Acidothermaceae	Acidothermus
OTU_68	Bacteria	Actinobacteria	Actinobacteria	Frankiales	Acidothermaceae	Acidothermus
OTU_2628	Bacteria	Actinobacteria	Rubrobacteria	Rubrobacterales	Rubrobacteriaceae	Rubrobacter
OTU_541	Bacteria	Actinobacteria
OTU_1185	Bacteria	Actinobacteria	Acidimicrobiia	Microtrichales	uncultured
OTU_6493	Bacteria	Actinobacteria	Acidimicrobiia	Microtrichales	uncultured
OTU_807	Bacteria	Actinobacteria	Acidimicrobiia	Microtrichales	uncultured
OTU_1167	Bacteria	Actinobacteria	Acidimicrobiia	Microtrichales	uncultured
OTU_156	Bacteria	Actinobacteria	Acidimicrobiia	Microtrichales	uncultured
OTU_1220	Bacteria	Actinobacteria	Acidimicrobiia	Microtrichales	uncultured
OTU_213	Bacteria	Actinobacteria	Acidimicrobiia	Microtrichales	uncultured
OTU_367	Bacteria	Actinobacteria	Acidimicrobiia	Microtrichales	uncultured
OTU_241	Bacteria	Actinobacteria	Acidimicrobiia	Microtrichales	uncultured
OTU_2702	Bacteria	Actinobacteria	Acidimicrobiia	Microtrichales	uncultured
OTU_1030	Bacteria	Actinobacteria	Acidimicrobiia	Microtrichales	Iamiaceae	Iamia
OTU_1493	Bacteria	Actinobacteria	Acidimicrobiia	Microtrichales	Iamiaceae	Iamia
OTU_166	Bacteria	Actinobacteria	Acidimicrobiia	Microtrichales	Iamiaceae	Iamia
OTU_1018	Bacteria	Actinobacteria	Acidimicrobiia	Microtrichales	Ilumatobacteraceae	uncultured
OTU_182	Bacteria	Actinobacteria	Acidimicrobiia	Microtrichales	Iamiaceae	Iamia
OTU_577	Bacteria	Actinobacteria	Acidimicrobiia	Microtrichales	Iamiaceae	Iamia
OTU_613	Bacteria	Actinobacteria	Acidimicrobiia	Microtrichales
OTU_977	Bacteria	Actinobacteria	Acidimicrobiia	Microtrichales	uncultured
OTU_1501	Bacteria	Actinobacteria	Acidimicrobiia
OTU_2472	Bacteria	Actinobacteria	Acidimicrobiia	Microtrichales	Ilumatobacteraceae	CL500-29 marine group
OTU_1193	Bacteria	Actinobacteria	Acidimicrobiia	Microtrichales	Ilumatobacteraceae	CL500-29 marine group
OTU_14	Bacteria	Actinobacteria	Acidimicrobiia	Microtrichales	Ilumatobacteraceae	CL500-29 marine group
OTU_380	Bacteria	Actinobacteria	Acidimicrobiia	Microtrichales	Ilumatobacteraceae	CL500-29 marine group
OTU_2002	Bacteria	Actinobacteria	Acidimicrobiia	Microtrichales	Ilumatobacteraceae	CL500-29 marine group
OTU_968	Bacteria	Actinobacteria	Acidimicrobiia	Microtrichales	Ilumatobacteraceae	CL500-29 marine group
OTU_330	Bacteria	Actinobacteria	Acidimicrobiia	Microtrichales	Ilumatobacteraceae	CL500-29 marine group
OTU_2171	Bacteria	Actinobacteria	Acidimicrobiia	Microtrichales	Ilumatobacteraceae	uncultured
OTU_323	Bacteria	Actinobacteria	Acidimicrobiia	Microtrichales	Ilumatobacteraceae	CL500-29 marine group
OTU_2291	Bacteria	Actinobacteria	Acidimicrobiia	Microtrichales	Ilumatobacteraceae	uncultured
OTU_899	Bacteria	Actinobacteria	Acidimicrobiia	Microtrichales	Ilumatobacteraceae	uncultured
OTU_384	Bacteria	Actinobacteria	Acidimicrobiia	Microtrichales	Ilumatobacteraceae	uncultured
OTU_278	Bacteria	Actinobacteria	Acidimicrobiia	Microtrichales	Ilumatobacteraceae	uncultured
OTU_1294	Bacteria	Actinobacteria	Acidimicrobiia	Microtrichales	Ilumatobacteraceae	uncultured
OTU_452	Bacteria	Actinobacteria	Acidimicrobiia	Microtrichales	Ilumatobacteraceae	uncultured
OTU_257	Bacteria	Actinobacteria	Acidimicrobiia	Microtrichales	Ilumatobacteraceae	Ilumatobacter
OTU_93	Bacteria	Actinobacteria	Acidimicrobiia	Microtrichales	Ilumatobacteraceae	Ilumatobacter
OTU_7022	Bacteria	Actinobacteria	Acidimicrobiia	Microtrichales	Ilumatobacteraceae
OTU_801	Bacteria	Actinobacteria	Acidimicrobiia	Microtrichales	Ilumatobacteraceae	uncultured
OTU_318	Bacteria	Actinobacteria	Acidimicrobiia	Microtrichales	Ilumatobacteraceae	uncultured
OTU_362	Bacteria	Actinobacteria	Acidimicrobiia	Microtrichales	Ilumatobacteraceae	uncultured
OTU_4708	Bacteria	Actinobacteria	Acidimicrobiia	Microtrichales	Ilumatobacteraceae	uncultured
OTU_634	Bacteria	Actinobacteria	Acidimicrobiia	Microtrichales
OTU_1514	Bacteria	Actinobacteria	Acidimicrobiia	uncultured
OTU_1223	Bacteria	Actinobacteria	Acidimicrobiia	uncultured
OTU_1271	Bacteria	Actinobacteria	Acidimicrobiia	uncultured
OTU_1713	Bacteria	Actinobacteria	Acidimicrobiia	Microtrichales	uncultured
OTU_2833	Bacteria	Actinobacteria	Acidimicrobiia	IMCC26256
OTU_2779	Bacteria	Actinobacteria	Acidimicrobiia	uncultured
OTU_2603	Bacteria	Actinobacteria	Acidimicrobiia	IMCC26256
OTU_313	Bacteria	Actinobacteria	Acidimicrobiia
OTU_3260	Bacteria	Actinobacteria	Acidimicrobiia	IMCC26256
OTU_2340	Bacteria	Actinobacteria	Acidimicrobiia	IMCC26256
OTU_2342	Bacteria	Actinobacteria	Acidimicrobiia
OTU_2369	Bacteria	Actinobacteria	Acidimicrobiia
OTU_4476	Bacteria	Actinobacteria	Acidimicrobiia	uncultured
OTU_4547	Bacteria	Actinobacteria	Acidimicrobiia	uncultured
OTU_1474	Bacteria	Actinobacteria	Acidimicrobiia	uncultured
OTU_1693	Bacteria	Actinobacteria	Acidimicrobiia	IMCC26256
OTU_774	Bacteria	Actinobacteria	Acidimicrobiia	IMCC26256
OTU_4574	Bacteria	Actinobacteria	Acidimicrobiia	IMCC26256
OTU_399	Bacteria	Actinobacteria	Acidimicrobiia	IMCC26256
OTU_374	Bacteria	Actinobacteria	Acidimicrobiia	IMCC26256
OTU_870	Bacteria	Actinobacteria	Acidimicrobiia	IMCC26256
OTU_4511	Bacteria	Actinobacteria	Acidimicrobiia	IMCC26256
OTU_270	Bacteria	Actinobacteria	Acidimicrobiia	IMCC26256
OTU_2136	Bacteria	Actinobacteria	Acidimicrobiia	IMCC26256
OTU_2312	Bacteria	Actinobacteria	Acidimicrobiia	IMCC26256
OTU_1151	Bacteria	Actinobacteria	Acidimicrobiia	IMCC26256
OTU_2126	Bacteria	Actinobacteria	Acidimicrobiia	IMCC26256
OTU_2125	Bacteria	Actinobacteria	Acidimicrobiia	IMCC26256
OTU_1002	Bacteria	Actinobacteria	Acidimicrobiia	IMCC26256
OTU_2330	Bacteria	Actinobacteria	Acidimicrobiia	IMCC26256
OTU_28	Bacteria	Actinobacteria	Acidimicrobiia	IMCC26256
OTU_86	Bacteria	Actinobacteria	Acidimicrobiia	IMCC26256
OTU_491	Bacteria	Actinobacteria	Acidimicrobiia	IMCC26256
OTU_143	Bacteria	Actinobacteria	Acidimicrobiia	IMCC26256
OTU_3395	Bacteria	Actinobacteria	Acidimicrobiia	IMCC26256
OTU_3452	Bacteria	Actinobacteria	Acidimicrobiia	IMCC26256
OTU_26	Bacteria	Actinobacteria	Acidimicrobiia	IMCC26256
OTU_4269	Bacteria	Actinobacteria	Acidimicrobiia	IMCC26256
OTU_334	Bacteria	Actinobacteria	Acidimicrobiia	IMCC26256
OTU_176	Bacteria	Actinobacteria	Acidimicrobiia	IMCC26256
OTU_2079	Bacteria	Actinobacteria	MB-A2-108
OTU_497	Bacteria	Actinobacteria	MB-A2-108
OTU_1755	Bacteria	Actinobacteria	MB-A2-108
OTU_36	Bacteria	Actinobacteria	MB-A2-108
OTU_3358	Bacteria	Actinobacteria	MB-A2-108
OTU_3368	Bacteria	Actinobacteria	MB-A2-108
OTU_3430	Bacteria	Actinobacteria	MB-A2-108
OTU_113	Bacteria	Actinobacteria	MB-A2-108
OTU_1645	Bacteria	Actinobacteria	MB-A2-108
OTU_140	Bacteria	Actinobacteria	MB-A2-108
OTU_1282	Bacteria	Actinobacteria	MB-A2-108
OTU_136	Bacteria	Actinobacteria	MB-A2-108
OTU_768	Bacteria	Actinobacteria	MB-A2-108
OTU_1221	Bacteria	Actinobacteria	MB-A2-108
OTU_965	Bacteria	Actinobacteria	MB-A2-108
OTU_170	Bacteria	Actinobacteria	MB-A2-108
OTU_301	Bacteria	Actinobacteria	MB-A2-108
OTU_1081	Bacteria	Actinobacteria	MB-A2-108
OTU_135	Bacteria	Actinobacteria	MB-A2-108
OTU_13	Bacteria	Actinobacteria	MB-A2-108
OTU_4353	Bacteria	Actinobacteria	MB-A2-108
OTU_524	Bacteria	Actinobacteria	MB-A2-108
OTU_546	Bacteria	Actinobacteria	MB-A2-108
OTU_950	Bacteria	Actinobacteria	MB-A2-108
OTU_1800	Bacteria	Actinobacteria	MB-A2-108
OTU_1273	Bacteria	Actinobacteria	MB-A2-108
OTU_669	Bacteria	Actinobacteria	MB-A2-108
OTU_4390	Bacteria	Actinobacteria	0319-7L14
OTU_818	Bacteria	Actinobacteria	0319-7L14
OTU_1281	Bacteria	Actinobacteria	Acidimicrobiia	Actinomarinales	uncultured
OTU_370	Bacteria	Actinobacteria	Acidimicrobiia	Actinomarinales	uncultured
OTU_1902	Bacteria	Actinobacteria	Acidimicrobiia	Actinomarinales	uncultured
OTU_2865	Bacteria	Actinobacteria	Acidimicrobiia	Actinomarinales	uncultured
OTU_993	Bacteria	Actinobacteria	Thermoleophilia	Solirubrobacterales	Solirubrobacteraceae	Conexibacter
OTU_294	Bacteria	Actinobacteria	Thermoleophilia	Solirubrobacterales	Solirubrobacteraceae	Conexibacter
OTU_1741	Bacteria	Actinobacteria	Thermoleophilia	Solirubrobacterales
OTU_1359	Bacteria	Actinobacteria	Thermoleophilia	Solirubrobacterales	Solirubrobacteraceae	Conexibacter
OTU_1224	Bacteria	Actinobacteria	Thermoleophilia	Solirubrobacterales	Solirubrobacteraceae	Conexibacter
OTU_1698	Bacteria	Actinobacteria	Thermoleophilia	Solirubrobacterales	Solirubrobacteraceae	Conexibacter
OTU_480	Bacteria	Actinobacteria	Thermoleophilia	Solirubrobacterales	Solirubrobacteraceae	Conexibacter
OTU_130	Bacteria	Actinobacteria	Thermoleophilia	Solirubrobacterales	Solirubrobacteraceae	Conexibacter
OTU_514	Bacteria	Actinobacteria	Thermoleophilia	Solirubrobacterales	Solirubrobacteraceae	Solirubrobacter
OTU_5030	Bacteria	Actinobacteria	Thermoleophilia	Solirubrobacterales	Solirubrobacteraceae	Solirubrobacter
OTU_1554	Bacteria	Actinobacteria	Thermoleophilia	Solirubrobacterales	Solirubrobacteraceae	Solirubrobacter
OTU_3255	Bacteria	Actinobacteria	Thermoleophilia	Solirubrobacterales	Solirubrobacteraceae	Solirubrobacter
OTU_2064	Bacteria	Actinobacteria	Thermoleophilia	Solirubrobacterales	Solirubrobacteraceae	Solirubrobacter
OTU_2642	Bacteria	Actinobacteria	Thermoleophilia	Solirubrobacterales	Solirubrobacteraceae	Solirubrobacter
OTU_3344	Bacteria	Actinobacteria	Thermoleophilia	Solirubrobacterales	Solirubrobacteraceae	Solirubrobacter
OTU_195	Bacteria	Actinobacteria	Thermoleophilia	Solirubrobacterales	Solirubrobacteraceae	Solirubrobacter
OTU_356	Bacteria	Actinobacteria	Thermoleophilia	Solirubrobacterales	Solirubrobacteraceae	Solirubrobacter
OTU_2910	Bacteria	Actinobacteria	Thermoleophilia	Solirubrobacterales	Solirubrobacteraceae	Solirubrobacter
OTU_3090	Bacteria	Actinobacteria	Thermoleophilia	Solirubrobacterales	Solirubrobacteraceae	Solirubrobacter
OTU_1265	Bacteria	Actinobacteria	Thermoleophilia	Solirubrobacterales	Solirubrobacteraceae
OTU_4201	Bacteria	Actinobacteria	Thermoleophilia	Solirubrobacterales	Solirubrobacteraceae	Conexibacter
OTU_4588	Bacteria	Actinobacteria	Thermoleophilia	Solirubrobacterales	Solirubrobacteraceae	Conexibacter
OTU_531	Bacteria	Actinobacteria	Thermoleophilia	Solirubrobacterales	Solirubrobacteraceae	Conexibacter
OTU_4978	Bacteria	Actinobacteria	Thermoleophilia	Solirubrobacterales	Solirubrobacteraceae	Conexibacter
OTU_4195	Bacteria	Actinobacteria	Thermoleophilia	Solirubrobacterales	Solirubrobacteraceae	Conexibacter
OTU_1072	Bacteria	Actinobacteria	Thermoleophilia	Solirubrobacterales	Solirubrobacteraceae	uncultured
OTU_2927	Bacteria	Actinobacteria	Thermoleophilia	Solirubrobacterales	Solirubrobacteraceae	uncultured
OTU_6272	Bacteria	Actinobacteria	Thermoleophilia	Solirubrobacterales	Solirubrobacteraceae	uncultured
OTU_3933	Bacteria	Actinobacteria	Thermoleophilia	Solirubrobacterales	Solirubrobacteraceae
OTU_598	Bacteria	Actinobacteria	Thermoleophilia	Solirubrobacterales	Solirubrobacteraceae	Conexibacter
OTU_248	Bacteria	Actinobacteria	Thermoleophilia	Solirubrobacterales
OTU_1059	Bacteria	Actinobacteria	Thermoleophilia	Solirubrobacterales	67-14
OTU_3453	Bacteria	Actinobacteria	Thermoleophilia
OTU_2607	Bacteria	Actinobacteria	Thermoleophilia	Solirubrobacterales	67-14
OTU_1195	Bacteria	Actinobacteria	Thermoleophilia	Solirubrobacterales	67-14
OTU_2610	Bacteria	Actinobacteria	Thermoleophilia	Solirubrobacterales	67-14
OTU_1951	Bacteria	Actinobacteria	Thermoleophilia	Solirubrobacterales	67-14
OTU_358	Bacteria	Actinobacteria	Thermoleophilia	Solirubrobacterales	67-14
OTU_910	Bacteria	Actinobacteria	Thermoleophilia	Solirubrobacterales	67-14
OTU_2521	Bacteria	Actinobacteria	Thermoleophilia	Solirubrobacterales	67-14
OTU_347	Bacteria	Actinobacteria	Thermoleophilia	Solirubrobacterales	67-14
OTU_2909	Bacteria	Actinobacteria	Thermoleophilia	Solirubrobacterales	67-14
OTU_1237	Bacteria	Actinobacteria	Thermoleophilia	Solirubrobacterales	67-14
OTU_1823	Bacteria	Actinobacteria	Thermoleophilia	Solirubrobacterales	67-14
OTU_1991	Bacteria	Actinobacteria	Thermoleophilia	Solirubrobacterales	67-14
OTU_470	Bacteria	Actinobacteria	Thermoleophilia	Solirubrobacterales	67-14
OTU_1605	Bacteria	Actinobacteria	Thermoleophilia	Solirubrobacterales	67-14
OTU_372	Bacteria	Actinobacteria	Thermoleophilia	Solirubrobacterales	67-14
OTU_1644	Bacteria	Actinobacteria	Thermoleophilia	Solirubrobacterales	67-14
OTU_416	Bacteria	Actinobacteria	Thermoleophilia	Solirubrobacterales
OTU_2519	Bacteria	Actinobacteria	Thermoleophilia	Solirubrobacterales	67-14
OTU_5165	Bacteria	Actinobacteria	Thermoleophilia	Solirubrobacterales	67-14
OTU_958	Bacteria	Actinobacteria	Thermoleophilia	Solirubrobacterales
OTU_3070	Bacteria	Actinobacteria	Thermoleophilia	Solirubrobacterales	67-14
OTU_6542	Bacteria	Actinobacteria	Thermoleophilia	Solirubrobacterales	67-14
OTU_2256	Bacteria	Actinobacteria	Thermoleophilia	Solirubrobacterales	67-14
OTU_4028	Bacteria	Actinobacteria	Thermoleophilia	Solirubrobacterales	67-14
OTU_2317	Bacteria	Actinobacteria	Thermoleophilia	Solirubrobacterales	67-14
OTU_653	Bacteria	Actinobacteria	Thermoleophilia	Solirubrobacterales	67-14
OTU_348	Bacteria	Actinobacteria	Thermoleophilia	Solirubrobacterales	67-14
OTU_868	Bacteria	Actinobacteria	Thermoleophilia	Solirubrobacterales	67-14
OTU_3141	Bacteria	Actinobacteria	Thermoleophilia	Solirubrobacterales	67-14
OTU_7161	Bacteria	Actinobacteria	Thermoleophilia	Solirubrobacterales	67-14
OTU_2812	Bacteria	Actinobacteria	Thermoleophilia	Solirubrobacterales	67-14
OTU_3010	Bacteria	Actinobacteria	Thermoleophilia	Solirubrobacterales	67-14
OTU_458	Bacteria	Actinobacteria	Thermoleophilia	Solirubrobacterales	67-14
OTU_753	Bacteria	Actinobacteria	Thermoleophilia	Solirubrobacterales	67-14
OTU_2900	Bacteria	Actinobacteria	Thermoleophilia	Solirubrobacterales	67-14
OTU_6201	Bacteria	Actinobacteria	Thermoleophilia	Solirubrobacterales	67-14
OTU_1838	Bacteria	Actinobacteria	Thermoleophilia	Solirubrobacterales	67-14
OTU_444	Bacteria	Actinobacteria	Thermoleophilia	Solirubrobacterales	67-14
OTU_2202	Bacteria	Actinobacteria	Thermoleophilia	Solirubrobacterales	67-14
OTU_56	Bacteria	Actinobacteria	Thermoleophilia	Solirubrobacterales	67-14
OTU_3666	Bacteria	Actinobacteria	Thermoleophilia	Solirubrobacterales	67-14
OTU_1414	Bacteria	Actinobacteria	Thermoleophilia	Solirubrobacterales	67-14
OTU_929	Bacteria	Actinobacteria	Thermoleophilia	Solirubrobacterales	67-14
OTU_1303	Bacteria	Actinobacteria	Thermoleophilia	Solirubrobacterales	67-14
OTU_3352	Bacteria	Actinobacteria	Thermoleophilia	Solirubrobacterales	67-14
OTU_3357	Bacteria	Actinobacteria	Thermoleophilia	Solirubrobacterales	67-14
OTU_2523	Bacteria	Actinobacteria	Thermoleophilia	Solirubrobacterales	67-14
OTU_6704	Bacteria	Actinobacteria	Thermoleophilia	Solirubrobacterales	67-14
OTU_3781	Bacteria	Actinobacteria	Thermoleophilia	Solirubrobacterales	67-14
OTU_1170	Bacteria	Actinobacteria	Thermoleophilia	Solirubrobacterales	67-14
OTU_568	Bacteria	Actinobacteria	Thermoleophilia	Solirubrobacterales	67-14
OTU_520	Bacteria	Actinobacteria	Thermoleophilia	Solirubrobacterales	67-14
OTU_982	Bacteria	Actinobacteria	Thermoleophilia	Solirubrobacterales	67-14
OTU_1161	Bacteria	Actinobacteria	Thermoleophilia	Solirubrobacterales	67-14
OTU_1299	Bacteria	Actinobacteria	Thermoleophilia	Solirubrobacterales	67-14
OTU_5721	Bacteria	Actinobacteria	Thermoleophilia	Solirubrobacterales	67-14
OTU_2406	Bacteria	Actinobacteria	Thermoleophilia	uncultured
OTU_813	Bacteria	Actinobacteria	Thermoleophilia	uncultured
OTU_729	Bacteria	Actinobacteria	Thermoleophilia	uncultured
OTU_1864	Bacteria	Actinobacteria	Thermoleophilia
OTU_2759	Bacteria	Actinobacteria	Thermoleophilia	uncultured
OTU_919	Bacteria	Actinobacteria	Thermoleophilia	uncultured
OTU_718	Bacteria	Actinobacteria	Thermoleophilia	uncultured
OTU_1272	Bacteria	Actinobacteria	Thermoleophilia	uncultured
OTU_5148	Bacteria	Actinobacteria	Thermoleophilia	uncultured
OTU_2052	Bacteria	Actinobacteria	Thermoleophilia	Solirubrobacterales
OTU_607	Bacteria	Actinobacteria	Thermoleophilia	Gaiellales	uncultured
OTU_1015	Bacteria	Actinobacteria	Thermoleophilia	Gaiellales	uncultured
OTU_172	Bacteria	Actinobacteria	Thermoleophilia	Gaiellales	uncultured
OTU_1100	Bacteria	Actinobacteria	Thermoleophilia	Gaiellales	uncultured
OTU_1537	Bacteria	Actinobacteria	Thermoleophilia	Gaiellales	uncultured
OTU_2353	Bacteria	Actinobacteria	Thermoleophilia	Gaiellales	uncultured
OTU_5744	Bacteria	Actinobacteria	Thermoleophilia	Gaiellales	uncultured
OTU_1004	Bacteria	Actinobacteria	Thermoleophilia	Gaiellales	uncultured
OTU_221	Bacteria	Actinobacteria	Thermoleophilia	Gaiellales	uncultured
OTU_5959	Bacteria	Actinobacteria	Thermoleophilia	Gaiellales	uncultured
OTU_320	Bacteria	Actinobacteria	Thermoleophilia	Gaiellales	uncultured
OTU_901	Bacteria	Actinobacteria	Thermoleophilia	Gaiellales	uncultured
OTU_897	Bacteria	Actinobacteria	Thermoleophilia	Gaiellales	uncultured
OTU_1386	Bacteria	Actinobacteria	Thermoleophilia	Gaiellales	uncultured
OTU_1066	Bacteria	Actinobacteria	Thermoleophilia	Gaiellales	uncultured
OTU_1155	Bacteria	Actinobacteria	Thermoleophilia	Gaiellales	uncultured
OTU_65	Bacteria	Actinobacteria	Thermoleophilia	Gaiellales	uncultured
OTU_847	Bacteria	Actinobacteria	Thermoleophilia	Gaiellales	uncultured
OTU_20	Bacteria	Actinobacteria	Thermoleophilia	Gaiellales	uncultured
OTU_1678	Bacteria	Actinobacteria	Thermoleophilia	Gaiellales	Gaiellaceae	Gaiella
OTU_22	Bacteria	Actinobacteria	Thermoleophilia	Gaiellales	Gaiellaceae	Gaiella
OTU_3066	Bacteria	Actinobacteria	Thermoleophilia	Gaiellales	Gaiellaceae	Gaiella
OTU_579	Bacteria	Actinobacteria	Thermoleophilia	Gaiellales	Gaiellaceae	Gaiella
OTU_1648	Bacteria	Actinobacteria	Thermoleophilia	Gaiellales	uncultured
OTU_3841	Bacteria	Actinobacteria	Thermoleophilia	Gaiellales	Gaiellaceae	Gaiella
OTU_2512	Bacteria	Actinobacteria	Thermoleophilia	Gaiellales	uncultured
OTU_3406	Bacteria	Actinobacteria	Thermoleophilia	Gaiellales	uncultured
OTU_1135	Bacteria	Actinobacteria	Thermoleophilia	Gaiellales	uncultured
OTU_969	Bacteria	Actinobacteria	Thermoleophilia	Gaiellales	uncultured
OTU_2203	Bacteria	Actinobacteria	Thermoleophilia	Gaiellales	uncultured
OTU_559	Bacteria	Actinobacteria	Thermoleophilia	Gaiellales	uncultured
OTU_776	Bacteria	Actinobacteria	Thermoleophilia	Gaiellales	uncultured
OTU_164	Bacteria	Actinobacteria	Thermoleophilia	Gaiellales	uncultured
OTU_2176	Bacteria	Actinobacteria	Thermoleophilia	Gaiellales	uncultured
OTU_1277	Bacteria	Actinobacteria	Thermoleophilia	Gaiellales	uncultured
OTU_1483	Bacteria	Actinobacteria	Thermoleophilia	Gaiellales	uncultured
OTU_3143	Bacteria	Actinobacteria	Thermoleophilia	Gaiellales	uncultured
OTU_428	Bacteria	Actinobacteria	Thermoleophilia	Gaiellales	uncultured
OTU_2747	Bacteria	Actinobacteria	Thermoleophilia	Gaiellales	Gaiellaceae	Gaiella
OTU_594	Bacteria	Actinobacteria	Thermoleophilia	Gaiellales	Gaiellaceae	Gaiella
OTU_107	Bacteria	Actinobacteria	Thermoleophilia	Gaiellales	Gaiellaceae	Gaiella
OTU_2557	Bacteria	Actinobacteria	Thermoleophilia	Gaiellales	Gaiellaceae	Gaiella
OTU_3468	Bacteria	Actinobacteria	Thermoleophilia	Gaiellales	Gaiellaceae	Gaiella
OTU_291	Bacteria	Actinobacteria	Thermoleophilia	Gaiellales	uncultured
OTU_476	Bacteria	Actinobacteria	Thermoleophilia	Gaiellales	uncultured
OTU_957	Bacteria	Actinobacteria	Thermoleophilia	Gaiellales	uncultured
OTU_1936	Bacteria	Actinobacteria	Thermoleophilia	Gaiellales	uncultured
OTU_2540	Bacteria	Actinobacteria	Thermoleophilia	Gaiellales	uncultured
OTU_45	Bacteria	Actinobacteria	Thermoleophilia	Gaiellales	uncultured
OTU_4419	Bacteria	Actinobacteria	Thermoleophilia	Gaiellales	uncultured
OTU_2511	Bacteria	Actinobacteria	Thermoleophilia	Gaiellales
OTU_4526	Bacteria	Actinobacteria	Thermoleophilia	Gaiellales
OTU_70	Bacteria	Actinobacteria	Thermoleophilia	Gaiellales	uncultured
OTU_1888	Bacteria	Actinobacteria	Thermoleophilia	Gaiellales	uncultured
OTU_385	Bacteria	Actinobacteria	Thermoleophilia	Gaiellales	uncultured
OTU_126	Bacteria	Actinobacteria	Thermoleophilia	Gaiellales	uncultured
OTU_397	Bacteria	Actinobacteria	Thermoleophilia	Gaiellales	uncultured
OTU_843	Bacteria	Actinobacteria	Thermoleophilia	Gaiellales	Gaiellaceae	Gaiella
OTU_3831	Bacteria	Actinobacteria	Thermoleophilia	Gaiellales	uncultured
OTU_939	Bacteria	Actinobacteria	Thermoleophilia	Gaiellales	uncultured
OTU_233	Bacteria	Actinobacteria	Thermoleophilia	Gaiellales	uncultured
OTU_1202	Bacteria	Actinobacteria	Thermoleophilia	Gaiellales	uncultured
OTU_2107	Bacteria	Actinobacteria	Thermoleophilia	Gaiellales	uncultured
OTU_2364	Bacteria	Actinobacteria	Thermoleophilia	Gaiellales	uncultured
OTU_1874	Bacteria	Actinobacteria	Thermoleophilia	Gaiellales	uncultured
OTU_1652	Bacteria	Actinobacteria	Thermoleophilia	Gaiellales	uncultured
OTU_5696	Bacteria	Actinobacteria	Thermoleophilia	Gaiellales	uncultured
OTU_994	Bacteria	Actinobacteria	Thermoleophilia	Gaiellales	uncultured
OTU_2147	Bacteria	Actinobacteria	Thermoleophilia	Gaiellales	uncultured
OTU_880	Bacteria	Actinobacteria	Thermoleophilia	Gaiellales	uncultured
OTU_386	Bacteria	Actinobacteria	Thermoleophilia	Gaiellales	uncultured
OTU_3989	Bacteria	Actinobacteria	Thermoleophilia	Gaiellales	uncultured
OTU_578	Bacteria	Actinobacteria	Thermoleophilia	Gaiellales	uncultured
OTU_2807	Bacteria	Actinobacteria	Thermoleophilia	Gaiellales	uncultured
OTU_406	Bacteria	Actinobacteria	Thermoleophilia	Gaiellales	uncultured
OTU_5252	Bacteria	Actinobacteria	Thermoleophilia	Gaiellales	uncultured
OTU_1904	Bacteria	Actinobacteria	Thermoleophilia	Gaiellales	Gaiellaceae	Gaiella
OTU_684	Bacteria	Actinobacteria	Thermoleophilia	Gaiellales	Gaiellaceae	Gaiella
OTU_414	Bacteria	Actinobacteria	Thermoleophilia	Gaiellales	Gaiellaceae	Gaiella
OTU_964	Bacteria	Actinobacteria	Thermoleophilia	Gaiellales	Gaiellaceae	Gaiella
OTU_3355	Bacteria	Actinobacteria	Thermoleophilia	Gaiellales	Gaiellaceae	Gaiella
OTU_1417	Bacteria	Actinobacteria	Thermoleophilia	Gaiellales	uncultured
OTU_119	Bacteria	Actinobacteria	Thermoleophilia	Gaiellales	Gaiellaceae	Gaiella
OTU_1295	Bacteria	Actinobacteria	Thermoleophilia	Gaiellales	Gaiellaceae	Gaiella
OTU_5056	Bacteria	Actinobacteria	Thermoleophilia	Gaiellales	Gaiellaceae	Gaiella
OTU_3400	Bacteria	Actinobacteria	Thermoleophilia	Gaiellales	Gaiellaceae	Gaiella
OTU_75	Bacteria	Actinobacteria	Thermoleophilia	Gaiellales	Gaiellaceae	Gaiella
OTU_2119	Bacteria	Actinobacteria	Thermoleophilia	Gaiellales	Gaiellaceae	Gaiella
OTU_1872	Bacteria	Actinobacteria	Thermoleophilia	Gaiellales	uncultured
OTU_5157	Bacteria	Actinobacteria	Thermoleophilia	Gaiellales	uncultured
OTU_2723	Bacteria	Actinobacteria	Thermoleophilia	Gaiellales	uncultured
OTU_3446	Bacteria	Actinobacteria	Thermoleophilia	Gaiellales	uncultured
OTU_911	Bacteria	Actinobacteria	Thermoleophilia	Gaiellales	uncultured
OTU_1284	Bacteria	Actinobacteria	Thermoleophilia	Gaiellales	Gaiellaceae	Gaiella
OTU_39	Bacteria	Actinobacteria	Thermoleophilia	Gaiellales	Gaiellaceae	Gaiella
OTU_5686	Bacteria	Actinobacteria	Thermoleophilia	Gaiellales	uncultured
OTU_888	Bacteria	Actinobacteria	Thermoleophilia	Gaiellales	uncultured
OTU_6482	Bacteria	Actinobacteria	Coriobacteriia	OPB41
OTU_5932	Bacteria	Actinobacteria	Coriobacteriia	OPB41
OTU_1879	Bacteria	Actinobacteria	Rubrobacteria	Rubrobacterales	Rubrobacteriaceae	Rubrobacter
OTU_871	Bacteria	Actinobacteria	Rubrobacteria	Rubrobacterales	Rubrobacteriaceae	Rubrobacter
OTU_1918	Bacteria	Actinobacteria	Rubrobacteria	Rubrobacterales	Rubrobacteriaceae	Rubrobacter
OTU_5417	Bacteria	Rokubacteria	NC10	Rokubacteriales
OTU_78	Bacteria	Rokubacteria	NC10	Rokubacteriales
OTU_304	Bacteria	Rokubacteria	NC10	Rokubacteriales
OTU_1415	Bacteria	Rokubacteria	NC10	Rokubacteriales
OTU_2194	Bacteria	Rokubacteria	NC10	Rokubacteriales
OTU_147	Bacteria	Rokubacteria	NC10	Rokubacteriales
OTU_2964	Bacteria	Rokubacteria	NC10	Rokubacteriales
OTU_420	Bacteria	Rokubacteria	NC10	Rokubacteriales
OTU_6145	Bacteria	Rokubacteria	NC10	Rokubacteriales
OTU_915	Bacteria	Rokubacteria	NC10	Rokubacteriales
OTU_1123	Bacteria	Rokubacteria	NC10	Rokubacteriales
OTU_587	Bacteria	Rokubacteria	NC10	Rokubacteriales
OTU_759	Bacteria	Rokubacteria	NC10	Rokubacteriales
OTU_6370	Bacteria	Rokubacteria	NC10	Rokubacteriales
OTU_47	Bacteria	Firmicutes	Bacilli	Bacillales	Bacillaceae	Bacillus
OTU_259	Bacteria	Firmicutes	Bacilli	Bacillales	Bacillaceae	Bacillus
OTU_1875	Bacteria	Firmicutes	Bacilli	Bacillales	Bacillaceae	Bacillus
OTU_2560	Bacteria	Firmicutes	Bacilli	Bacillales	Bacillaceae	Bacillus
OTU_3254	Bacteria	Firmicutes	Bacilli	Bacillales	Bacillaceae	Bacillus
OTU_59	Bacteria	Firmicutes	Bacilli	Bacillales	Bacillaceae	Bacillus
OTU_920	Bacteria	Firmicutes	Bacilli	Bacillales	Bacillaceae	Bacillus
OTU_2970	Bacteria	Firmicutes	Bacilli	Bacillales	Bacillaceae	Bacillus
OTU_5	Bacteria	Firmicutes	Bacilli	Bacillales	Bacillaceae	Bacillus
OTU_5679	Bacteria	Firmicutes	Bacilli	Bacillales	Bacillaceae	Bacillus
OTU_2071	Bacteria	Firmicutes	Bacilli	Bacillales	Bacillaceae	Bacillus
OTU_361	Bacteria	Firmicutes	Bacilli	Bacillales	Bacillaceae	Bacillus
OTU_723	Bacteria	Firmicutes	Bacilli	Bacillales	Bacillaceae	Bacillus
OTU_1188	Bacteria	Firmicutes	Bacilli	Bacillales	Planococcaceae	Lysinibacillus
OTU_1562	Bacteria	Firmicutes	Bacilli	Bacillales	Planococcaceae	Lysinibacillus
OTU_2690	Bacteria	Firmicutes	Bacilli	Bacillales	Planococcaceae
OTU_412	Bacteria	Firmicutes	Bacilli	Bacillales	Planococcaceae
OTU_1149	Bacteria	Firmicutes	Bacilli	Bacillales	Planococcaceae	Solibacillus
OTU_4550	Bacteria	Firmicutes	Bacilli	Bacillales	Planococcaceae	Sporosarcina
OTU_838	Bacteria	Firmicutes	Bacilli	Bacillales	Planococcaceae	Sporosarcina
OTU_2729	Bacteria	Firmicutes	Bacilli	Bacillales	Planococcaceae	Sporosarcina
OTU_1014	Bacteria	Firmicutes	Bacilli	Bacillales	Planococcaceae	Psychrobacillus
OTU_588	Bacteria	Firmicutes	Bacilli	Bacillales	Planococcaceae	Paenisporosarcina
OTU_203	Bacteria	Firmicutes	Bacilli	Bacillales	Bacillaceae	Bacillus
OTU_1684	Bacteria	Firmicutes	Bacilli	Bacillales	Sporolactobacillaceae
OTU_2201	Bacteria	Firmicutes	Bacilli	Bacillales	Thermoactinomycetaceae	Planifilum
OTU_1921	Bacteria	Firmicutes	Bacilli	Bacillales	Thermoactinomycetaceae
OTU_4300	Bacteria	Firmicutes	Bacilli	Bacillales	Paenibacillaceae	Paenibacillus
OTU_810	Bacteria	Firmicutes	Bacilli	Bacillales	Paenibacillaceae	Paenibacillus
OTU_256	Bacteria	Firmicutes	Bacilli	Bacillales	Paenibacillaceae	Paenibacillus
OTU_643	Bacteria	Firmicutes	Bacilli	Bacillales	Paenibacillaceae	Paenibacillus
OTU_1287	Bacteria	Firmicutes	Bacilli	Bacillales	Paenibacillaceae	Paenibacillus
OTU_97	Bacteria	Firmicutes	Bacilli	Bacillales	Paenibacillaceae	Paenibacillus
OTU_5015	Bacteria	Firmicutes	Bacilli	Bacillales	Paenibacillaceae	Paenibacillus
OTU_6844	Bacteria	Firmicutes	Bacilli	Bacillales	Paenibacillaceae	Paenibacillus
OTU_5755	Bacteria	Firmicutes	Bacilli	Bacillales	Paenibacillaceae	Cohnella
OTU_5849	Bacteria	Firmicutes	Bacilli	Bacillales	Alicyclobacillaceae	Tumebacillus
OTU_3877	Bacteria	Firmicutes	Bacilli	Bacillales	Alicyclobacillaceae	Tumebacillus
OTU_1074	Bacteria	Firmicutes	Bacilli	Bacillales	Alicyclobacillaceae	Tumebacillus
OTU_2103	Bacteria	Firmicutes	Clostridia	Clostridiales	Clostridiaceae 1	Clostridium sensu stricto 12
OTU_17	Bacteria	Firmicutes	Clostridia	Clostridiales	Clostridiaceae 1	Clostridium sensu stricto 13
OTU_902	Bacteria	Firmicutes	Clostridia	Clostridiales	Clostridiaceae 1	Clostridium sensu stricto 13
OTU_6060	Bacteria	Firmicutes	Clostridia	Clostridiales	Clostridiaceae 1
OTU_2482	Bacteria	Firmicutes	Clostridia	Clostridiales	Clostridiaceae 1	Clostridium sensu stricto 1
OTU_261	Bacteria	Firmicutes	Clostridia	Clostridiales	Clostridiaceae 1	Clostridium sensu stricto 1
OTU_1419	Bacteria	Firmicutes	Clostridia	Clostridiales	Clostridiaceae 1	Clostridium sensu stricto 1
OTU_2000	Bacteria	Firmicutes	Clostridia	Clostridiales	Clostridiaceae 1	Clostridium sensu stricto 1
OTU_1733	Bacteria	Firmicutes	Clostridia	Clostridiales	Clostridiaceae 1	Clostridium sensu stricto 5
OTU_2145	Bacteria	Firmicutes	Clostridia	Clostridiales	Clostridiaceae 1	Fonticella
OTU_6207	Bacteria	Firmicutes	Clostridia	Clostridiales	Gracilibacteraceae	Lutispora
OTU_686	Bacteria	Firmicutes	Clostridia	Clostridiales	Peptostreptococcaceae	Romboutsia
OTU_1749	Bacteria	Firmicutes	Negativicutes	Selenomonadales	Veillonellaceae	Pelosinus
OTU_4343	Bacteria	Firmicutes	Clostridia	Clostridiales	Peptococcaceae	Desulfosporosinus
OTU_1389	Bacteria	Firmicutes	Clostridia	Clostridiales	Peptococcaceae	Desulfosporosinus
OTU_1207	Bacteria	Cyanobacteria	Oxyphotobacteria	Nostocales	Nostocaceae
OTU_983	Bacteria	Cyanobacteria	Oxyphotobacteria	Nostocales	Nostocaceae	Nostoc PCC-7107
OTU_532	Bacteria	Cyanobacteria	Oxyphotobacteria	Nostocales	Nostocaceae	Nostoc PCC-73102
OTU_548	Bacteria	Cyanobacteria	Oxyphotobacteria	Nostocales	Nostocaceae	Cylindrospermum PCC-7417
OTU_5029	Bacteria	Cyanobacteria	Oxyphotobacteria	Nostocales	Coleofasciculaceae	Microcoleus PCC-7113
OTU_1201	Bacteria	Cyanobacteria	Oxyphotobacteria	Nostocales	Phormidiaceae	Tychonema CCAP 1459-11B
OTU_6843	Bacteria	Cyanobacteria	Oxyphotobacteria	Leptolyngbyales	Leptolyngbyaceae
OTU_4571	Bacteria	WPS-2
OTU_2755	Bacteria	WPS-2
OTU_2331	Bacteria	WPS-2
OTU_1469	Bacteria	WPS-2
OTU_6331	Bacteria	WS2
OTU_1374	Bacteria	Chloroflexi	AD3
OTU_858	Bacteria	Chloroflexi	AD3
OTU_106	Bacteria	Chloroflexi	AD3
OTU_1478	Bacteria	Chloroflexi	AD3
OTU_6229	Bacteria	Chloroflexi	AD3
OTU_1487	Bacteria	Chloroflexi	AD3
OTU_103	Bacteria	Chloroflexi	Chloroflexia	Chloroflexales	Roseiflexaceae	uncultured
OTU_262	Bacteria	Chloroflexi	Chloroflexia	Chloroflexales	Roseiflexaceae	uncultured
OTU_1174	Bacteria	Chloroflexi	Chloroflexia	Chloroflexales	Roseiflexaceae	uncultured
OTU_311	Bacteria	Chloroflexi	Chloroflexia	Chloroflexales	Roseiflexaceae	uncultured
OTU_4753	Bacteria	Chloroflexi	Chloroflexia	Chloroflexales	Roseiflexaceae	uncultured
OTU_2072	Bacteria	Chloroflexi	Chloroflexia	Chloroflexales	Roseiflexaceae	uncultured
OTU_141	Bacteria	Chloroflexi	Chloroflexia	Chloroflexales	Roseiflexaceae	uncultured
OTU_4795	Bacteria	Chloroflexi	Chloroflexia	Chloroflexales	Roseiflexaceae	uncultured
OTU_6915	Bacteria	Chloroflexi	Chloroflexia	Chloroflexales	Roseiflexaceae	uncultured
OTU_2659	Bacteria	Chloroflexi	Chloroflexia	Chloroflexales	Roseiflexaceae	uncultured
OTU_1049	Bacteria	Chloroflexi	Chloroflexia	Chloroflexales	Roseiflexaceae	uncultured
OTU_527	Bacteria	Chloroflexi	Chloroflexia	Chloroflexales	Roseiflexaceae	uncultured
OTU_1028	Bacteria	Chloroflexi	Chloroflexia	Chloroflexales	Roseiflexaceae	uncultured
OTU_324	Bacteria	Chloroflexi	Chloroflexia	Chloroflexales	Roseiflexaceae	uncultured
OTU_564	Bacteria	Chloroflexi	Chloroflexia	Chloroflexales	Roseiflexaceae	uncultured
OTU_5788	Bacteria	Chloroflexi	Chloroflexia	Chloroflexales	Roseiflexaceae	uncultured
OTU_381	Bacteria	Chloroflexi	Chloroflexia	Chloroflexales	Roseiflexaceae	uncultured
OTU_57	Bacteria	Chloroflexi	Chloroflexia	Chloroflexales	Roseiflexaceae	uncultured
OTU_7020	Bacteria	Chloroflexi	Chloroflexia	Chloroflexales	Roseiflexaceae	uncultured
OTU_1870	Bacteria	Chloroflexi	Chloroflexia	Chloroflexales	Roseiflexaceae	uncultured
OTU_2384	Bacteria	Chloroflexi	Chloroflexia	Chloroflexales	Roseiflexaceae	uncultured
OTU_3985	Bacteria	Chloroflexi	Chloroflexia	Chloroflexales	Roseiflexaceae	uncultured
OTU_5592	Bacteria	Chloroflexi	Chloroflexia	Chloroflexales	Roseiflexaceae	uncultured
OTU_211	Bacteria	Chloroflexi	Chloroflexia	Chloroflexales	Roseiflexaceae	uncultured
OTU_2548	Bacteria	Chloroflexi	Chloroflexia	Chloroflexales	Roseiflexaceae	uncultured
OTU_433	Bacteria	Chloroflexi	Chloroflexia	Chloroflexales	Roseiflexaceae	uncultured
OTU_112	Bacteria	Chloroflexi	Chloroflexia	Chloroflexales	Roseiflexaceae	uncultured
OTU_296	Bacteria	Chloroflexi	Chloroflexia	Chloroflexales	Roseiflexaceae	uncultured
[truncated: 278 more rows]
